# Supplementary material for: Interior renovation of a general practitioner office leads to a perceptual bias on patient experience for over one year
Source: PLoS One. 2018 Feb 20;13(2):e0193221. doi: 10.1371/journal.pone.0193221 (PMC5819831; doi:10.1371/journal.pone.0193221)
Supplement: S1 Dataset — (XLSX) [file pone.0193221.s002.xlsx]

## Sheet: Sheet1
sample	id	yob	age	sex	gp	duration	q1	q2	q3	q4	q5	q6	q7	q8	q9	q10	q11	q12	a1	a2	a3	a4	aa1	aa2	aa3	aa4
Baseline	1	1989	25	female	1	>5 years	5	5	6	6	6	6	5	5	6	5	5	5	28	11	16	10	5.6	5.5	5.33333	5
Baseline	2	1931	83	female	Combined (with others)	<2 months	5.5	5.5	5.5	4.5	5	5.5	5.5	5.5	6	5.5	5.5	5.5	27	10	17	11	5.4	5	5.66667	5.5
Baseline	3	1957	57	female	1	>5 years	5	6	6	6	5	6	6	6	6	6	6	6	28	12	18	12	5.6	6	6	6
Baseline	4	1973	41	female	Combined (with others)	1-5 years	6	6	6	6	6	6	6	6	6	6	6	6	30	12	18	12	6	6	6	6
Baseline	5	1937	77	male	1	<2 months	5	5	6	5	5	5	6	5	6	6	5	5	26	11	17	10	5.2	5.5	5.66667	5
Baseline	6	1934	80	male	1	1-5 years	5	5	6	6	6	6	6	6	6	6	5	6	28	12	18	11	5.6	6	6	5.5
Baseline	7	1956	58	male	1	<1 year	6	5	5	5	5	5	6	5	6	6	6	6	26	11	17	12	5.2	5.5	5.66667	6
Baseline	8	1934	80	male	Combined (with others)	<1 year	5	5	6	6	6	5		6	6	5	6	6	27		17	12	5.4		5.66667	6
Baseline	9	1940	74	male		<2 months	5	5	6	5	5	5	6	6	6	6	6	6	26	11	18	12	5.2	5.5	6	6
Baseline	10	1960	54	male	1	<1 year	3.5	6	6	6	6	6	6	6	6	6	6	6	27.5	12	18	12	5.5	6	6	6
Baseline	11	1942	72	male	1	<2 months	6	5	6	6	6	6	6	6	6	6	6	6	29	12	18	12	5.8	6	6	6
Baseline	12	1970	44	male	1	<1 year	5	5	6	6	5	6	6	6	6	6	5	6	27	12	18	11	5.4	6	6	5.5
Baseline	13	1946	68	female	1	>5 years	5	6	6	6	5	6	6	6	6	6	5	6	28	12	18	11	5.6	6	6	5.5
Baseline	14			female		>5 years	5	6	6	6	5	5	6	6	5	6	6	5	27	12	17	11	5.4	6	5.66667	5.5
Baseline	15	1943	71	female	2	>5 years	6	4	6	6	5	5	6	6	6	6	5	5	26	12	18	10	5.2	6	6	5
Baseline	16	1966	48	female	1	>5 years	4		5	5	6	5	6	6	5	5	6	5		11	16	11		5.5	5.33333	5.5
Baseline	17	1937	77	female	2	>5 years	6	6	6	6	6	6	6	6	6	6	6	6	30	12	18	12	6	6	6	6
Baseline	18	1946	68	female	2	>5 years	5	5	6	5	5	5	6	5	5	5	5	5	26	11	15	10	5.2	5.5	5	5
Baseline	19	1944	70	male	Combined (with others)	<2 months	5	5	6	6	6	5	6	6	6	6	5	5	27	12	18	10	5.4	6	6	5
Baseline	20	1984	30	female	2	1-5 years	2	4	4	5	3	3	5	4	5	4	4	5	16	10	13	9	3.2	5	4.33333	4.5
Baseline	21	1946	68	male	2	>5 years	6	6	6	6	6	6	6	6	6	6	6	6	30	12	18	12	6	6	6	6
Baseline	22	1990	24	male	1	>5 years	4	5	5	6	5	5	5	6	5	6	5	5	24	11	17	10	4.8	5.5	5.66667	5
Baseline	23	1928	86	male	1	>5 years	6	6	6	6	6	6	6	6	6	6	6	6	30	12	18	12	6	6	6	6
Baseline	24	1992	22	male	1	<2 months	5	5	6	5	5	6	6	6	5	6	5	6	27	11	17	11	5.4	5.5	5.66667	5.5
Baseline	25	1972	42	male	1	1-5 years	5	5	5	5	5	5	6	6	6	6	6	5	25	11	18	11	5	5.5	6	5.5
Baseline	26	1938	76	male	2	>5 years	5	5	6	6	6	6	6	6	6	6	6	6	28	12	18	12	5.6	6	6	6
Baseline	27	1940	74	female	2	>5 years	5	5	5	5	5	5	6	6	5	6	5	6	25	11	17	11	5	5.5	5.66667	5.5
Baseline	28	1948	66	female	2	1-5 years	5	4	5	6	5	5	6	5	5	5	5	5	24	12	15	10	4.8	6	5	5
Baseline	29	1934	80	female	2	1-5 years	5	6	6	5	4	5	5	6	6	6	5	6	26	10	18	11	5.2	5	6	5.5
Baseline	30	1936	78	male	1	<1 year	6	6	6	6	6	6	6	6	6	6	6	6	30	12	18	12	6	6	6	6
Baseline	31	1968	46	female	2	<2 months	5	5	5	6	3	6	6	6	6	6	6	6	24	12	18	12	4.8	6	6	6
Baseline	32	1928	86	male	2	>5 years	6	6	6	6	5	6	6	6	6	6	6	6	29	12	18	12	5.8	6	6	6
Baseline	33	1967	47	female	1	<2 months	6		6	6	6		6	6	6	6	6	6		12	18	12		6	6	6
Baseline	34	1945	69	male	1	>5 years	5	5	5	5	5	5	5	5	5	5	5	5	25	10	15	10	5	5	5	5
Baseline	35	1937	77	female	2	>5 years	5	5	6	6	6	6	6	6	6	5	6	6	28	12	17	12	5.6	6	5.66667	6
Baseline	36	1956	58	female	2	>5 years	5	5	5	5	5	5	6	6	6	6	6	6	25	11	18	12	5	5.5	6	6
Baseline	37	1945	69	female	2	>5 years	5	6	6	6	4	6	6	6	6	6	6	6	27	12	18	12	5.4	6	6	6
Baseline	38	1959	55	female	2	>5 years	5	6	6	5	6	6	6	6	6	6	6	6	29	11	18	12	5.8	5.5	6	6
Baseline	39	1967	47	female	2	>5 years	5	5	6	6	5	5	6	5	6	5	5	5	26	12	16	10	5.2	6	5.33333	5
Baseline	40	1965	49	male	2	>5 years	6	5	6	6	3	5	6	5	5	5	5	6	25	12	15	11	5	6	5	5.5
Baseline	41	1971	43	male	2	>5 years	6	6	6	6	6	6	6	6		6	6	6	30	12		12	6	6		6
Baseline	42	1957	57	female	2	>5 years	5	5	5	5	1	5	6	5	5	5	5		21	11	15		4.2	5.5	5
Baseline	43	1928	86	female	2	>5 years	5	5	5	6	6	5	5	5	5	5	5	5	26	11	15	10	5.2	5.5	5	5
Baseline	44	1948	66	female	2	>5 years	5	5	6	6			6	6	6	6	6	6		12	18	12		6	6	6
Baseline	45	1932	82	male		>5 years	6	6	6	6	6	6	6	6	6	6	6	6	30	12	18	12	6	6	6	6
Baseline	46	1936	78	female	2	>5 years	6	6	6	6	6	6	6	6	6	6	6	6	30	12	18	12	6	6	6	6
Baseline	47	1962	52	male	Combined (with others)	>5 years	5	6	6	5	6	5	6	6	6	6	6	6	28	11	18	12	5.6	5.5	6	6
Baseline	48	1934	80	male	2	>5 years	5	5	6	5
Baseline	49	1966	48	female	2	>5 years	6	6	6	6	5	6	6	6	6	6	6	6	29	12	18	12	5.8	6	6	6
Baseline	50	1941	73	female	2	>5 years	6	6	6	6	5	6	6	6	6	6	6	6	29	12	18	12	5.8	6	6	6
Baseline	51	1950	64	female	2	>5 years	5	5	5	5
Baseline	52	1988	26	male	2	>5 years	5	5	6	5	6	5	6	5	6	6	6	6	27	11	17	12	5.4	5.5	5.66667	6
Baseline	53	1965	49	female	1	<1 year	6	6	5	5	6	6	5	6	6	6	5	5	29	10	18	10	5.8	5	6	5
Baseline	54	1977	37	female	1	>5 years	6	6	6	6	5	6	6	6	6	6	6	6	29	12	18	12	5.8	6	6	6
Baseline	56	1943	71	female	2	<2 months	5	5	5	5	5	5	5	5	5	5	5	5	25	10	15	10	5	5	5	5
Baseline	57	1951	63	male	2	>5 years	5	5	6	6	5	6	6	6	6	6	6	6	27	12	18	12	5.4	6	6	6
Baseline	58	1988	26	male	2	>5 years	5	5	5	5	3	5	5	6	6	5	5	5	23	10	17	10	4.6	5	5.66667	5
Baseline	59	1965	49	male	Combined (with others)	>5 years	6	5	6	6	6	5	6	6	5	5	5	6	28	12	16	11	5.6	6	5.33333	5.5
Baseline	60	1984	30	male	Combined (with others)	>5 years	5	5	5	5	3	5	5	5	6	5	5	5	23	10	16	10	4.6	5	5.33333	5
Baseline	61	1945	69	male	2	>5 years	6	6	6	6	5	6	6	6	6	6	6	5	29	12	18	11	5.8	6	6	5.5
Baseline	62	1945	69	male		>5 years	6	6	6	6	6	6	6	6	6	6	6	6	30	12	18	12	6	6	6	6
Baseline	63	1930	84	female	1	<1 year	5	6	6	6	6	6	6	6	6	6	6	6	29	12	18	12	5.8	6	6	6
Baseline	64	1940	74	male	2	>5 years	3	5	1	1	1	2	1	2	2	2	2	1	12	2	6	3	2.4	1	2	1.5
Baseline	65	1940	74	female	Combined (with others)	>5 years	6	6	6	6	5		6	6	6	6	6	6		12	18	12		6	6	6
Baseline	66	1974	40	female		<1 year	5	5	2	5	3	4	6	4	4	2	3	3	19	11	10	6	3.8	5.5	3.33333	3
Baseline	67	1963	51	male	Combined (with others)	>5 years	5	5	6	6	5	6	6	5	6	6	6	6	27	12	17	12	5.4	6	5.66667	6
Baseline	68	1949	65	male	1	1-5 years	4	4	5	3	4	5	5	5	6	5	5	5	22	8	16	10	4.4	4	5.33333	5
Baseline	69	1966	48	male	2	>5 years	5	6	6	5	5	6	6	6	6	6	6	6	28	11	18	12	5.6	5.5	6	6
Baseline	70	1955	59	female	Combined (with others)	>5 years	6	6	6	6	6	6	6	6	6	6	6	6	30	12	18	12	6	6	6	6
Baseline	71	1977	37	female	2	>5 years	5	5	5	5	5	5	6	5	5	5	5	5	25	11	15	10	5	5.5	5	5
Baseline	72	1990	24	female	1	>5 years	5	5	6	4	4	6	6	6	6	6	6	6	26	10	18	12	5.2	5	6	6
Baseline	73	1945	69	female	1	1-5 years	5	5	5	5	5	5	5	6	6	6	6	6	25	10	18	12	5	5	6	6
Baseline	74	1993	21	female	1	<2 months	5	5	6	5	4	6	6	6	6	6	6	5	26	11	18	11	5.2	5.5	6	5.5
Baseline	75	1930	84	female	2	>5 years	6	5	5	6	4	5	5	5	6	5	6	5	25	11	16	11	5	5.5	5.33333	5.5
Baseline	76	1958	56	female	2	>5 years	5	5	6	5	5	6	5	5	6	5	6	5	27	10	16	11	5.4	5	5.33333	5.5
Baseline	77	1930	84	female	2	>5 years	6	6	6	6	5	5	5	6	6	6	5	5	28	11	18	10	5.6	5.5	6	5
Baseline	78	1970	44	female	1	>5 years	5	5	6	6	5	6	6	6	6		6	6	27	12		12	5.4	6		6
Baseline	79	1934	80	male	Combined (with others)	>5 years	6	6	6	6	6	6	6	6	6	6	6	6	30	12	18	12	6	6	6	6
Baseline	80	1988	26	female	2	1-5 years	5	5	6	6	4	4	6	6	6	5	5	4	24	12	17	9	4.8	6	5.66667	4.5
Baseline	81	1937	77	male	2	>5 years	5	5	5	6	4	5	5	5	6	5	6	6	24	11	16	12	4.8	5.5	5.33333	6
Baseline	82	1942	72	female	1	>5 years	6	5	6	6	6	5	6	6	6	6	6	5	28	12	18	11	5.6	6	6	5.5
Baseline	83	1965	49	male	2	>5 years	5	4	6	6	4	6	6	6	6	6	6	6	25	12	18	12	5	6	6	6
Baseline	84	1965	49	male	2	1-5 years	5	5	6	6	6	6	6	6	6	6	6	6	28	12	18	12	5.6	6	6	6
Baseline	85	1978	36	male	2	>5 years	5	5	5	6	4	5	6	5	5	5	5	5	24	12	15	10	4.8	6	5	5
Baseline	86	1977	37	female	2	>5 years	5	5	5	5	5	6	6	5	6	6	6	5	26	11	17	11	5.2	5.5	5.66667	5.5
Baseline	87	1956	58	male	2	>5 years	6	6		6	3	6	6	6	6	6	6	6		12	18	12		6	6	6
Baseline	88	1956	58	male	2	>5 years	4	5	5	5	5	5	6	6	6	6	6	6	24	11	18	12	4.8	5.5	6	6
Baseline	89	1935	79	female	1	<1 year	5	5	6	6	5	5	6	6	6	6	6	6	26	12	18	12	5.2	6	6	6
Baseline	90	1937	77	female	1	>5 years	6	6	6	6	5	6	6	6	6	6	6	6	29	12	18	12	5.8	6	6	6
Baseline	91	1963	51	male	Combined (with others)	<1 year	5	6	6	6	6	5	6	6	5	5	6	6	28	12	16	12	5.6	6	5.33333	6
Baseline	92	1930	84	male	1	<1 year	6	6	6	6	6	6	6	6	6	6	6	6	30	12	18	12	6	6	6	6
Baseline	93	1972	42		1	1-5 years	4	4	6	6	6	6	6	6	6	6	6	6	26	12	18	12	5.2	6	6	6
Baseline	94	1954	60	female	1	>5 years	5	5	6	6	6	5	6	6	6	6	6	6	27	12	18	12	5.4	6	6	6
Baseline	95	1950	64	male	2	>5 years	5	4	5	4	4	5	5	5	5	5	5	6	23	9	15	11	4.6	4.5	5	5.5
Baseline	96	1959	55	female	2	>5 years	5	5	6	6	5	5	6	5	5	5	5	6	26	12	15	11	5.2	6	5	5.5
Baseline	97	1934	80	female	2	>5 years	4	4	6	6	6	5	5	6	6	6	6	6	25	11	18	12	5	5.5	6	6
Baseline	98	1953	61	female	1	1-5 years	6	5	6	6	6	5	6	6	6	6	6	6	28	12	18	12	5.6	6	6	6
Baseline	99	1934	80	female	1	>5 years	5	5	5	5	5	5	6	5	5	5	5	6	25	11	15	11	5	5.5	5	5.5
Baseline	100	1952	62	female			5	5	5	5	5	5	5	5	5	5	5	5	25	10	15	10	5	5	5	5
Baseline	101	1969	45	male	2	>5 years	5	5	6	5	5	6	6	6	6	6	5	5	27	11	18	10	5.4	5.5	6	5
Baseline	102	1970	44	female	2	>5 years	4	4	5	5	5		6	3	5	5	6	6		11	13	12		5.5	4.33333	6
Baseline	103	1956	58	female	2	<2 months	6	6	6	6	4	6	6	6	6	6	6	6	28	12	18	12	5.6	6	6	6
Baseline	104	1952	62	male	1	1-5 years	4	4	5	5	5	6	6	5	5	6	5	5	24	11	16	10	4.8	5.5	5.33333	5
Baseline	105	1939	75	male	2	>5 years	5	4	4	5	3	5	5	5	6	6	5	5	21	10	17	10	4.2	5	5.66667	5
Baseline	106	1942	72	male	2	>5 years	5	5	6	5	5	5	5	5	6	5	6	6	26	10	16	12	5.2	5	5.33333	6
Baseline	107	1943	71	female	1	1-5 years	3	3	4	5	4	4	5	5	4	5	5	5	18	10	14	10	3.6	5	4.66667	5
Baseline	108	1955	59	male	2	>5 years	4	5	5	5	5	5	5	5		5	5	5	24	10		10	4.8	5		5
Baseline	109	1965	49	female	1	1-5 years	5	5	6	6	2	5	6	4	6	6	5	5	23	12	16	10	4.6	6	5.33333	5
Baseline	110	1979	35	female	2	1-5 years	5	5	5	5	4	5	5	5	5	5	5	5	24	10	15	10	4.8	5	5	5
Baseline	111	1931	83	male	2	>5 years	6	6	6	6	6	6	6	6	6	6	6	6	30	12	18	12	6	6	6	6
Baseline	112	1980	34	male	2	>5 years	4	4	5	6	3	5	6	5	6	5	5	5	21	12	16	10	4.2	6	5.33333	5
Baseline	113	1990	24	male	Combined (with others)	>5 years	6	5	6	6	6	6	6	6	6	6	6	6	29	12	18	12	5.8	6	6	6
Baseline	114	1944	70	male	Combined (with others)	>5 years	5	5	5	5	6	6	6	6	6	6	5	6	27	11	18	11	5.4	5.5	6	5.5
Baseline	115	1972	42	female	2	>5 years	6	6	6	6	6	5	6	6	6	5	5	6	29	12	17	11	5.8	6	5.66667	5.5
Baseline	116	1957	57	male	2	1-5 years	5	5	6	6	5	5	6	6	6	6	6	6	26	12	18	12	5.2	6	6	6
Baseline	117	1945	69	female	2	>5 years	6	6	6	6	5	6	6	6	6	6	6	6	29	12	18	12	5.8	6	6	6
Baseline	118	1937	77	female	1	>5 years	5	5	5	5	6	6	5	6	6	6	5	6	27	10	18	11	5.4	5	6	5.5
Baseline	119	1962	52	male	2	>5 years	5	5	5	6	5	6	6	6	6	6	6	6	26	12	18	12	5.2	6	6	6
Baseline	120	1947	67	female	2	1-5 years	5	5	5	5	4	6	6	6	6	5	5	6	25	11	17	11	5	5.5	5.66667	5.5
Baseline	121	1987	27	male	2	<1 year	5	5	5	5	6	5	6	5	5	5	5	5	26	11	15	10	5.2	5.5	5	5
Baseline	122	1947	67	female	2	>5 years	4	5	5	5	5	5	6	5	5	5	5	5	24	11	15	10	4.8	5.5	5	5
Baseline	123	1941	73	female	2	<1 year	6	5	6	6	5		6	6	6	6	6	6		12	18	12		6	6	6
Baseline	124	1934	80	male	2	>5 years	5	5	6	5	5	5	5	5	5	5	5	5	26	10	15	10	5.2	5	5	5
Baseline	125	1994	20	female	1	1-5 years	4	5	6	6	5	6	6	6	6	5	6	5	26	12	17	11	5.2	6	5.66667	5.5
Baseline	126			male	2	>5 years	5	4	5	4	5	5	5	5	5	5	5	5	24	9	15	10	4.8	4.5	5	5
Baseline	127	1960	54				3	4	5	6	1	6	5	6	6	6	4	4	19	11	18	8	3.8	5.5	6	4
Baseline	128	1921	93	female		>5 years	6	6	6	6	6	6	6	6	6	6	6	6	30	12	18	12	6	6	6	6
Baseline	129	1942	72	male	2	>5 years	6	6	6	6	5	5	6	5	5	5	5	6	28	12	15	11	5.6	6	5	5.5
Baseline	130	1945	69	male	2	<1 year	6	6	6	6	6	6	6	6	6	6	6	6	30	12	18	12	6	6	6	6
Baseline	131	1943	71	male	1	>5 years	5	6	6	5	6	6	6	6	6	6	5	6	29	11	18	11	5.8	5.5	6	5.5
Baseline	132	1944	70	male	Combined (with others)	>5 years	6	6	6	6	4	6	6	6	6	6	6	6	28	12	18	12	5.6	6	6	6
Baseline	133	1969	45	female	2	>5 years	4	5	5	5	5	6	6	6	6	6	5	6	25	11	18	11	5	5.5	6	5.5
Baseline	134	1948	66	male	2	>5 years	4	5	6	6	6	6	6	6	6	6	6	6	27	12	18	12	5.4	6	6	6
Baseline	135	1931	83	female	1	<1 year	6	6	6	5	6	6	6	6	6	6	6	6	30	11	18	12	6	5.5	6	6
Baseline	136	1935	79	male	2	>5 years	6	6	6	6	6	6	6	6	5	5	5	5	30	12	16	10	6	6	5.33333	5
Baseline	137	1935	79	female	Combined (with others)	1-5 years	5	5	6	5	5	6	5	6	6	5	5	6	27	10	17	11	5.4	5	5.66667	5.5
Baseline	138	1936	78	male	1	>5 years	6	6	5	6	5	6	6	5	6	5	5	5	28	12	16	10	5.6	6	5.33333	5
Baseline	139	1943	71	female	2	>5 years	5	5	6	6	5	6	6	6	6	6	6	6	27	12	18	12	5.4	6	6	6
Baseline	140	1925	89	female	2	>5 years	6	6	6	6	5	5	6	6	6	6	5	6	28	12	18	11	5.6	6	6	5.5
Baseline	141	1950	64	female	2	>5 years	5	5	5	6	5	6	6	6	6	6	5	6	26	12	18	11	5.2	6	6	5.5
Baseline	142	1942	72	female	2	>5 years	6	5	5	6	5	6	5	6	6	6	5	6	27	11	18	11	5.4	5.5	6	5.5
Baseline	143	1929	85	male	2	>5 years	5	5	6	6	5	6	6	6	6	6	5	6	27	12	18	11	5.4	6	6	5.5
Baseline	144	1945	69	male	2	>5 years	5	6	6	6	6	6	5	5	5	5	5	6	29	11	15	11	5.8	5.5	5	5.5
Baseline	145	1961	53	female	Combined (with others)	>5 years	4	5	6	6	5	6	6	6	6	6	5	6	26	12	18	11	5.2	6	6	5.5
Baseline	146	1934	80	female	2	>5 years	5	5	6	5	6	6	6	6	6	6	6	6	28	11	18	12	5.6	5.5	6	6
Baseline	147	1964	50	male	1	1-5 years	5	5	6	6	6	6	6	6	6	6	6	6	28	12	18	12	5.6	6	6	6
Baseline	148				2	>5 years	5	5	5	5	2	3	5	5	5	5	5	5	20	10	15	10	4	5	5	5
Baseline	149			male	1	<1 year	5	5	5	6	5	6	6	5	6	6	6	6	26	12	17	12	5.2	6	5.66667	6
Baseline	150	1972	42	male	Combined (with others)	>5 years	6	6	6	6	6	6	6	6	6	6	6	6	30	12	18	12	6	6	6	6
Baseline	151	1957	57	male	2	<1 year	6	6	5	6	5	6	6	6	6	6	6	6	28	12	18	12	5.6	6	6	6
Baseline	152	1942	72	female	1	>5 years	5	5	5	4	5	5	4	5	5	5	5	5	25	8	15	10	5	4	5	5
Baseline	153	1947	67		1	<2 months	5	5	6	6	6	6	6	6	6	6	6	6	28	12	18	12	5.6	6	6	6
FUP 1	154	1961	53	male	1	<2 months	5	6	6	5	5	5	5	5	6	6	5	6	27	10	17	11	5.4	5	5.66667	5.5
FUP 1	155	1967	47	female	1	<1 year	5	6	6	6	6	6	6	6	6	6	6	6	29	12	18	12	5.8	6	6	6
FUP 1	156	1932	82	female	1	<1 year	5	6	6	6	6	5	6	6	6	6	6	6	28	12	18	12	5.6	6	6	6
FUP 1	157	1967	47	female	1	1-5 years	5	5	5	5	5	5	5	5	5	5	5	5	25	10	15	10	5	5	5	5
FUP 1	158	1975	39	male		>5 years	4	5	5	5	5	6	6				5	5	25	11		10	5	5.5		5
FUP 1	159	1939	75	female	1	<1 year	6	5	5	5	5	6	6	6	6	6	5	6	27	11	18	11	5.4	5.5	6	5.5
FUP 1	160	1968	46	male	2	>5 years	5	5	5	5	5	5	5	5	5	5	5	5	25	10	15	10	5	5	5	5
FUP 1	161	1966	48		2	>5 years	5	5	5	5	5	5	6	6	6	6	6	6	25	11	18	12	5	5.5	6	6
FUP 1	162	1938	76	male	2	<1 year	6	6	6	6	5	6	6	6	6	6	6	6	29	12	18	12	5.8	6	6	6
FUP 1	163	1995	19	female	Combined (with others)	<1 year	5	5	5	6	5	5	6	5	6	6	5	6	25	12	17	11	5	6	5.66667	5.5
FUP 1	164	1957	57	male	1	>5 years	5	5	6	5	3	5	6	6	6	6	6	6	24	11	18	12	4.8	5.5	6	6
FUP 1	165	1943	71	female	2	<1 year	5	5	5	5	6	6	6	6	6	6	6	6	27	11	18	12	5.4	5.5	6	6
FUP 1	166	1956	58	female	2	>5 years	6	6	6	6	4	5	6	6	6	6	6	5	27	12	18	11	5.4	6	6	5.5
FUP 1	167	1957	57	male	1	>5 years	5	5	5	5	5	5	5	5	5	5	5	5	25	10	15	10	5	5	5	5
FUP 1	168	1937	77	female	2	<1 year	6	5	6	6	5	6	6	6	5	6	6	6	28	12	17	12	5.6	6	5.66667	6
FUP 1	169	1955	59	female	2	>5 years	6	5	6	6	5	5	6	5	5	5	5	5	27	12	15	10	5.4	6	5	5
FUP 1	170	1980	34	male	2	>5 years	6	5	6	6	5	6	6	5	6	5	6	5	28	12	16	11	5.6	6	5.33333	5.5
FUP 1	171	1931	83	female	2	>5 years	6	6	4	6	5	6	6	6	6	6	6	6	27	12	18	12	5.4	6	6	6
FUP 1	172	1937	77	female	2	>5 years	5	5	5	5	5	5	6	5	5	5	5	5	25	11	15	10	5	5.5	5	5
FUP 1	173	1931	83	male	Combined (with others)	>5 years	6	6	6	6	6	6	6	6	6	6	6	6	30	12	18	12	6	6	6	6
FUP 1	174	1934	80	male	Combined (with others)	>5 years	6	6	6	6	6	6	6	6	6	6	6	6	30	12	18	12	6	6	6	6
FUP 1	175	1938	76	male	Combined (with others)	>5 years	6	6	6	6	6	6	6	6	6	6	6	6	30	12	18	12	6	6	6	6
FUP 1	176	1958	56	female	2	>5 years	5	5	6	6	5	5	6	6	6	6	5	6	26	12	18	11	5.2	6	6	5.5
FUP 1	177	1970	44	male	2	>5 years	5	5	6	6	5	6	6	6	6	5	5	5	27	12	17	10	5.4	6	5.66667	5
FUP 1	178	1938	76	female	2	<2 months	5	5	5	5	5	5	1	1			1	5	25	6		6	5	3		3
FUP 1	179	1945	69	male	2	>5 years	6	6	6	6	6	6	6	6		6	6	6	30	12		12	6	6		6
FUP 1	180	1939	75	male	2	>5 years	6	6	6	6	5	6	6	6	6	6	6	6	29	12	18	12	5.8	6	6	6
FUP 1	181	1941	73	female	2	>5 years	6	5	6	5	5	6	6	6	6	6	6	6	28	11	18	12	5.6	5.5	6	6
FUP 1	182	1941	73	female	1	>5 years	6	6	6	6	6	5	6	5	5	5	5	5	29	12	15	10	5.8	6	5	5
FUP 1	183	1977	37	male		1-5 years	6	6	6	6	5	6	6						29	12			5.8	6
FUP 1	184	1961	53	male	2	>5 years	5	5	5	5	5	4	5	5	5	5	5	5	24	10	15	10	4.8	5	5	5
FUP 1	185	1959	55	male	2	<1 year	6	5	6	6	6	6	6	6	6	6	6	6	29	12	18	12	5.8	6	6	6
FUP 1	186	1948	66	female	2	>5 years	6	6	6	6	5	6	6	6	6	6	6	6	29	12	18	12	5.8	6	6	6
FUP 1	187	1935	79	female	2	>5 years	6		6	6	5	6	6	6	6	6	5	6		12	18	11		6	6	5.5
FUP 1	188	1939	75	female	2	>5 years	6	5	6	5	6	5	6	5	5	6	6	6	28	11	16	12	5.6	5.5	5.33333	6
FUP 1	189	1947	67	female	2	>5 years	6	6	6	6	6	6	6	6	6	6	6	6	30	12	18	12	6	6	6	6
FUP 1	190	1948	66	female	2	>5 years	6	6	6	6	6	6	6	6	6	6	6	6	30	12	18	12	6	6	6	6
FUP 1	191	1968	46	male	1	>5 years	5	5	5	6	5	5	5	6	5	5	5	5	25	11	16	10	5	5.5	5.33333	5
FUP 1	192	1944	70	female	2	<2 months	6	4	6	6	6	5	6	5	5	5	5	5	27	12	15	10	5.4	6	5	5
FUP 1	193	1947	67	female	2	>5 years	6	6	6	6	6	6	6	6	6	6	6	6	30	12	18	12	6	6	6	6
FUP 1	194	1936	78	female	2	>5 years	6	6	6	6	6	6	6	6	6	6	6	6	30	12	18	12	6	6	6	6
FUP 1	195	1932	82	male	2	>5 years	6	6	6	6	6	6	6	6	6	6	6	6	30	12	18	12	6	6	6	6
FUP 1	196	1959	55	male	2	1-5 years	6		6	6	5	5	6	5			6	6		12		12		6		6
FUP 1	197	1954	60	male	2	>5 years	6	6	6	6	5	5	6	6	6	5	6	5	28	12	17	11	5.6	6	5.66667	5.5
FUP 1	198	1941	73	female	2	>5 years	6	6	6	6	5	6	6	6	6	6	6	6	29	12	18	12	5.8	6	6	6
FUP 1	199	1982	32	male	Combined (with others)	>5 years	6	5	6	6	6	6	6	6	6	5	6	6	29	12	17	12	5.8	6	5.66667	6
FUP 1	200	1924	90	female	2	>5 years	6	6	6	6	6	6	6	6	6	6	6	6	30	12	18	12	6	6	6	6
FUP 1	201	1982	32	female	Combined (with others)	1-5 years	5	4	5	6	4	6	6	6	6	6	5	5	24	12	18	10	4.8	6	6	5
FUP 1	202	1950	64	male	Combined (with others)	>5 years	5	5	6	5	4	5	5	5	5	6	6	5	25	10	16	11	5	5	5.33333	5.5
FUP 1	203	1954	60	female	1	>5 years	6	6	6	6	6	6	6	6	6	6	6	6	30	12	18	12	6	6	6	6
FUP 1	204	1954	60	male	2	>5 years	6	6	6	6	5	6	6	6	6	6	6	6	29	12	18	12	5.8	6	6	6
FUP 1	205	1943	71	female	2	>5 years	5	5	5	5	4	5	5	6	6	5	4	5	24	10	17	9	4.8	5	5.66667	4.5
FUP 1	206	1939	75	female	2	>5 years	5	5	5	5	5	5	5	5	5	5	5	5	25	10	15	10	5	5	5	5
FUP 1	207	1951	63	female	1	<1 year	6	6	6	6	6	6	6	6	6	6	6	6	30	12	18	12	6	6	6	6
FUP 1	208	1958	56	female	2	>5 years	6	5	6	5	4	5	5	6	5	5	5	6	26	10	16	11	5.2	5	5.33333	5.5
FUP 1	209	1962	52	female	Combined (with others)	<1 year	5	5	6	6	4	5	5	5	6	5	5	5	25	11	16	10	5	5.5	5.33333	5
FUP 1	210	1975	39	male	1	1-5 years	5	6	6	6	6	6	6	6	6	6	6	6	29	12	18	12	5.8	6	6	6
FUP 1	211	1930	84	female	Combined (with others)	>5 years	6	6	6	6	6	6	6	6	6	6	6	6	30	12	18	12	6	6	6	6
FUP 1	212			male	Combined (with others)	>5 years	6	6	6	6	6	6	6	6	6	6	6	6	30	12	18	12	6	6	6	6
FUP 1	213	1964	50	female	1	<1 year	6	6	6	6	6	6	6	6	6	6	6	6	30	12	18	12	6	6	6	6
FUP 1	214	1960	54	female	2	>5 years	5	6	6	6	4	6	6	6	6	6	6	6	27	12	18	12	5.4	6	6	6
FUP 1	215	1956	58	male	2	>5 years	5	5		5	4	5	5	5	6	6	5	6		10	17	11		5	5.66667	5.5
FUP 1	216	1946	68	male	2	>5 years	6	6	6	6	6	6	6	6	6	6	6	6	30	12	18	12	6	6	6	6
FUP 1	217	1945	69	female	2	>5 years	6	6	6	6	5	6	6	6	6	6	6	6	29	12	18	12	5.8	6	6	6
FUP 1	218	1942	72	female	2	>5 years	6	6	6	6	6	6	6	6	6	6	6	6	30	12	18	12	6	6	6	6
FUP 1	219	1951	63	male	2	>5 years	6	5	6	6	5	6	6	6	6	6	6	6	28	12	18	12	5.6	6	6	6
FUP 1	220	1985	29	male	1	<2 months	5	4	4	5	3	5	4	5	6	6	5	5	21	9	17	10	4.2	4.5	5.66667	5
FUP 1	221	1957	57	male	2	1-5 years	6	5	6	6	6	6	6	6	6	6	6	6	29	12	18	12	5.8	6	6	6
FUP 1	222	1950	64	male	2	>5 years	4.5	4.5	5	5	4.5	5	5	5	5.5	5	5	5	23.5	10	15.5	10	4.7	5	5.16667	5
FUP 1	223	1931	83	female	Combined (with others)	>5 years	6	6	6	6	6	6	6	6	6	6	6	6	30	12	18	12	6	6	6	6
FUP 1	224	1953	61	male	2	>5 years	5	5	6	5	5	5	6	6	6	6	6	6	26	11	18	12	5.2	5.5	6	6
FUP 1	225	1990	24	female	Combined (with others)	>5 years	6	6	6	4	4	5	6	6	6	6	6	6	27	10	18	12	5.4	5	6	6
FUP 1	226	1974	40	male	2	1-5 years	6	5	6	6	4	6	6	6	6	6	6	6	27	12	18	12	5.4	6	6	6
FUP 1	227	1943	71	female	2	>5 years	6	6	6	6	5	5	6	6	6	6	6	6	28	12	18	12	5.6	6	6	6
FUP 1	228	1931	83	male	2	>5 years	5	5	4	4	4	4	6	5	5	5	5	5	22	10	15	10	4.4	5	5	5
FUP 1	229	1946	68	female	2	>5 years	5	5	5	5	3	4	5	4	5	4	5	5	22	10	13	10	4.4	5	4.33333	5
FUP 1	230	1958	56	female	Combined (with others)	>5 years	6	5	5	6	6	6	6	5	6	5.5	6	6	28	12	16.5	12	5.6	6	5.5	6
FUP 1	231	1971	43	male	2	>5 years	6	6	6	6	6	6	6	6	6	6	6	6	30	12	18	12	6	6	6	6
FUP 1	232	1980	34	female	1	<1 year	6	6	6	6	6	6	6	6	6	6	6	6	30	12	18	12	6	6	6	6
FUP 1	233	1988	26	female	1	<2 months	6	6	6	6	6	6	6	6	6	6	6	6	30	12	18	12	6	6	6	6
FUP 1	234	1974	40	female	2	>5 years	5	6	5	6	6	5	6	5	5	6	6	6	27	12	16	12	5.4	6	5.33333	6
FUP 1	235	1961	53	male	1	<1 year	6	5	5	6	5	6	6	6	5	6	5	6	27	12	17	11	5.4	6	5.66667	5.5
FUP 1	236	1940	74	female	2	<1 year	6	6	6	6	5	5	6	6	6	6	6	6	28	12	18	12	5.6	6	6	6
FUP 1	237	1964	50	female	2	>5 years	6	5	5	5	6	6	5	6	6	6	6	6	28	10	18	12	5.6	5	6	6
FUP 1	238	1978	36	male	1	<1 year	6	6	6	6	6	6	6	6	6	6	6	6	30	12	18	12	6	6	6	6
FUP 1	239	1962	52	female	Combined (with others)	1-5 years	6	6	6	6	5	5	6	5	6	6	6	6	28	12	17	12	5.6	6	5.66667	6
FUP 1	240	1995	19	female	Combined (with others)	<1 year	6	6	6	6	6	6	6	6	6	6	6	6	30	12	18	12	6	6	6	6
FUP 1	241	1974	40	female	Combined (with others)	>5 years	5	5	5	6	5	6	6	6	6	6	5	5	26	12	18	10	5.2	6	6	5
FUP 1	242	1946	68	male	2	<1 year	5	5	5	5	5	6	5	6	6	6	5	6	26	10	18	11	5.2	5	6	5.5
FUP 1	243	1958	56	female	1	>5 years	6	6	6	6	5	6	6	6	6	6	6	6	29	12	18	12	5.8	6	6	6
FUP 1	244	1942	72	female	2	1-5 years	6	6	6	6	5	5	6	6	6	5	5	6	28	12	17	11	5.6	6	5.66667	5.5
FUP 1	245	1972	42	female	1	>5 years	6	6	6	6	6	6	6	6	6	6	6	6	30	12	18	12	6	6	6	6
FUP 1	246	1929	85	female	2	>5 years	6	5	6	6	5	5	6	6	6	5	5	6	27	12	17	11	5.4	6	5.66667	5.5
FUP 1	247	1944	70	female	1	>5 years	5	5	5	5	5	5	5	5	5	6	5	5	25	10	16	10	5	5	5.33333	5
FUP 1	248	1940	74	female	1		6	6	6	6	6	6	6	6	6	6	6	6	30	12	18	12	6	6	6	6
FUP 1	249	1957	57	male	1	1-5 years	6	5	5	5	5	5	6	6	5	5	5	6	26	11	16	11	5.2	5.5	5.33333	5.5
FUP 1	250	1931	83	male	2	>5 years	6	6	6	6	6	6	6	6	6	6	6	6	30	12	18	12	6	6	6	6
FUP 1	251	1945	69	male	2	>5 years	6	6	6	6	6	6	6	6	6	6	6	6	30	12	18	12	6	6	6	6
FUP 1	252	1960	54	female	2	>5 years	6	6	6	6	5	6	6	6	5	6	6	6	29	12	17	12	5.8	6	5.66667	6
FUP 1	253	1961	53	male		>5 years	5	5	5	5	4	5	5	5	5	5	5	5	24	10	15	10	4.8	5	5	5
FUP 1	254	1985	29	female	1	1-5 years	5	5	6	6	5	6	6	6	6	6	6	6	27	12	18	12	5.4	6	6	6
FUP 1	255	1983	31	female	1	<2 months	5	5	6	6	5	6	6	6	6	6	6	6	27	12	18	12	5.4	6	6	6
FUP 1	256	1973	41	male	2	1-5 years	6	4.5	6	6	6	5	6	6	6	6	6	6	27.5	12	18	12	5.5	6	6	6
FUP 1	257	1995	19	female	1	<2 months	6	6	6	6	6	6	5	6	6	6	6	6	30	11	18	12	6	5.5	6	6
FUP 1	258	1930	84	female	2	>5 years	6	6	6	6	6	6	6	6	6	6	6	6	30	12	18	12	6	6	6	6
FUP 1	259	1928	86	male	2	>5 years	6	6	6	6	5	6	6	6	6	6	6	6	29	12	18	12	5.8	6	6	6
FUP 1	260	1951	63	male	2	>5 years	6	5	5	6	4	6	6	5	6	6	6	6	26	12	17	12	5.2	6	5.66667	6
FUP 1	261	1945	69	female	2	>5 years	6	6	6	6	6	6	6	6	6	5	6	6	30	12	17	12	6	6	5.66667	6
FUP 1	262			female	Combined (with others)	1-5 years	6	5	6	5	4	5	6	5	6	5	6	6	26	11	16	12	5.2	5.5	5.33333	6
FUP 1	263	1973	41	male	2	>5 years	6	6	6	6	1	6	6	6	6	6	6	6	25	12	18	12	5	6	6	6
FUP 1	264	1949	65	male	2	>5 years	6	6	6	5	5	6	6	5	6	6	6	6	29	11	17	12	5.8	5.5	5.66667	6
FUP 1	265	1990	24	male	Combined (with others)	>5 years	6	6	6	6	6	6	6	6	6	6	6	6	30	12	18	12	6	6	6	6
FUP 1	266	1938	76	male	2	>5 years	6	6	6	6	6	6	6	6	6	6	6	6	30	12	18	12	6	6	6	6
FUP 1	267	1965	49	male	2	>5 years	6	5	6	6	5	6	6	6	6	6	6	6	28	12	18	12	5.6	6	6	6
FUP 1	268	1971	43	male	2	>5 years	6	6	6	6	5	6	6	6	6	6	6	6	29	12	18	12	5.8	6	6	6
FUP 1	269	1967	47	male	2	<2 months	5	5	5	6	5	5	6	6	5	5	5	5	25	12	16	10	5	6	5.33333	5
FUP 1	270	1980	34	male	2	>5 years	5	4	5	6	4	5	6	5	5	5	5	5	23	12	15	10	4.6	6	5	5
FUP 1	271	1931	83	female	1	>5 years	6	6	6	6	6	6	6	6	6	6	6	6	30	12	18	12	6	6	6	6
FUP 1	272	1951	63	male	2	>5 years	6	6	6	6	6	6	6	6	6	6	6	6	30	12	18	12	6	6	6	6
FUP 1	273	1935	79	male	2	>5 years	5	5	5	6	4	5	6	6	5	5	5	5	24	12	16	10	4.8	6	5.33333	5
FUP 1	274	1955	59	male	2	>5 years	5	5	6	5	5	5	5	6	6	6	5	6	26	10	18	11	5.2	5	6	5.5
FUP 1	275	1958	56	male	1	<2 months	6	6	6	6	6	6	6	6	6	6	6	6	30	12	18	12	6	6	6	6
FUP 1	276	1974	40	female	1	<2 months	5	6	6	5	6	6	6	5	5	5	5	5	29	11	15	10	5.8	5.5	5	5
FUP 1	277	1943	71	female	Combined (with others)	>5 years	6	6	6	6	6	6	6	6	6	6	6	6	30	12	18	12	6	6	6	6
FUP 1	278	1971	43	female	2	<2 months	5			5	5	5	5	6	6	6	6	6		10	18	12		5	6	6
FUP 1	279	1959	55	female	Combined (with others)	>5 years	6	5	6	5	5	6	5	6	5	5	5	6	28	10	16	11	5.6	5	5.33333	5.5
FUP 1	280	1936	78	female	1	>5 years	6	6	6	6	5	6	6	6	6	6	6	6	29	12	18	12	5.8	6	6	6
FUP 1	281	1935	79	female	2	>5 years	6	6	5	5	5	5	5	6	6	6	5	5	27	10	18	10	5.4	5	6	5
FUP 1	282	1957	57	female	2	>5 years	6	6	6	6	6	6	6	6	6	6	6	6	30	12	18	12	6	6	6	6
FUP 1	283	1955	59	female	2	>5 years	6	6	6	6	6	6	6	6	6	6	6	6	30	12	18	12	6	6	6	6
FUP 1	284	1978	36	female	1	<1 year	5	5	6	5	6	6	6	6	6	6	6	6	28	11	18	12	5.6	5.5	6	6
FUP 1	285	1993	21	female	1	<1 year	6	5	6	6	5	6	6	6	6	6	6	6	28	12	18	12	5.6	6	6	6
FUP 1	286	1956	58	male	2	>5 years	5	5	6	6	5	6	6	6	6	6	6	6	27	12	18	12	5.4	6	6	6
FUP 1	287	1987	27	male	1	<2 months	6	6	6	6	6	6							30				6
FUP 1	288	1995	19	male	1	1-5 years	4	5	6	6	6	6	6	5	6	6	5	5	27	12	17	10	5.4	6	5.66667	5
FUP 1	289	1969	45	female	1	<1 year	6	6	6	6	5	5	6	6	6	6	5	6	28	12	18	11	5.6	6	6	5.5
FUP 1	290	1975	39	female	1	>5 years	6	5	6	6	6	5	6	6	6	6	5	6	28	12	18	11	5.6	6	6	5.5
FUP 1	291	1963	51	male	1	<2 months	6	6	6	6	6	6	6	6	6	6	6	6	30	12	18	12	6	6	6	6
FUP 1	292	1973	41	male		1-5 years	5	5	5	5	5	5	5	5	5	5	5	5	25	10	15	10	5	5	5	5
FUP 1	293	1972	42	male			6	6	6	6	6	6	6	5	5	5	5	6	30	12	15	11	6	6	5	5.5
FUP 1	294	1992	22	female	1	<1 year	6	6	6	6	6	6	6	6	6	6	6	6	30	12	18	12	6	6	6	6
FUP 1	295	1962	52	female	1	<2 months	5	5	5	5	5	6	6	6	5	6	5	5	26	11	17	10	5.2	5.5	5.66667	5
FUP 1	296	1963	51	male	1	<2 months	6	6	6	6	6	6	6	6	6	6	6	6	30	12	18	12	6	6	6	6
FUP 1	297	1921	93	female	1	>5 years	6	6	6	6	3	4	6	6	6	6	6	6	25	12	18	12	5	6	6	6
FUP 1	298	1933	81	female	2	>5 years	6	6	6	6	6	6	6	6	6	6	6	6	30	12	18	12	6	6	6	6
FUP 1	299	1952	62	female	1	>5 years	6	6	6	6	5	6	6	6	6	6	6	6	29	12	18	12	5.8	6	6	6
FUP 1	300	1940	74	female	1	>5 years	6	6	6	6	6	6	6	6	6	6	6	6	30	12	18	12	6	6	6	6
FUP 1	301	1943	71	male	2	>5 years	6	6	6	6	6	6	6	6	6	6	6	6	30	12	18	12	6	6	6	6
FUP 1	302	1947	67	male	2	>5 years			6	6		6	6	6	6	6	6	6		12	18	12		6	6	6
FUP 1	303	1934	80	female	2	>5 years	6	5	6	5	5	5	6	6	6	6	6	6	27	11	18	12	5.4	5.5	6	6
FUP 1	304	1960	54	female	Combined (with others)	>5 years	5	6	6	6	5	6	6	6	5	6	6	6	28	12	17	12	5.6	6	5.66667	6
FUP 1	305	1984	30	female	1	1-5 years	6	5	6	6	5	5	6	6	6	6	5	5	27	12	18	10	5.4	6	6	5
FUP 1	306	1972	42	female	1	>5 years	6	5	6	6	5	5	6	6	6	6	5	6	27	12	18	11	5.4	6	6	5.5
FUP 1	307	1923	91	female	1	>5 years	6	6	6	6	6	6	6	6	6	6	6	6	30	12	18	12	6	6	6	6
FUP 1	308	1977	37	male	Combined (with others)	>5 years	5	5	6	6	4	6	6	5	6	5	6	6	26	12	16	12	5.2	6	5.33333	6
FUP 1	309	1949	65	male	1		6	6	6	6	6	6	6	6	6	6	6	6	30	12	18	12	6	6	6	6
FUP 1	310	1985	29	female	1	<1 year	6	5	6	5	5	5	6	5	6	5	5	5	27	11	16	10	5.4	5.5	5.33333	5
FUP 1	311	1957	57	male	1	<2 months	5	5	5	5	5	5	5	5	5	5	5	5	25	10	15	10	5	5	5	5
FUP 1	312	1972	42	male	1	<1 year	6	6	6	6	6	6	6	6	6	6	6	6	30	12	18	12	6	6	6	6
FUP 1	313	1947	67	male	1	>5 years	6	6	6	6	6	6	6	6	6	6	6	6	30	12	18	12	6	6	6	6
FUP 1	314	1968	46	male	1	>5 years	6	5	6	6	5	6	6	6	6	6	6	6	28	12	18	12	5.6	6	6	6
FUP 1	315	1965	49	female	1	1-5 years	6	5	5	6	5	5	6	6	5	5	6	5	26	12	16	11	5.2	6	5.33333	5.5
FUP 1	316	1957	57	female	1	>5 years	6	5	6	6	5	6	5	6	6	6	5	6	28	11	18	11	5.6	5.5	6	5.5
FUP 1	317	1948	66	male	1	1-5 years	6	6	6	6	6	6	6	6	6	6	6	6	30	12	18	12	6	6	6	6
FUP 1	318	1960	54		1	<1 year	6	5	6	6	6	6	6	6	6	6	6	6	29	12	18	12	5.8	6	6	6
FUP 1	319	1972	42	female	1	<1 year	5	5	5.5	5	6	6	6	6	6	6	6	6	27.5	11	18	12	5.5	5.5	6	6
FUP 1	320	1941	73	male	2	>5 years	6	6	6	6	4	5	6	6	6	6	5	6	27	12	18	11	5.4	6	6	5.5
FUP 1	321	1993	21	female	1	<1 year	5	5	6	5	2	6	6	6	6	6	6	6	24	11	18	12	4.8	5.5	6	6
FUP 1	322	1953	61	female	1	<1 year	6	6	6	6	6	6	6	6	6	6	6	6	30	12	18	12	6	6	6	6
FUP 2	1						6	5	6	6	5	5	5	5	5	5	5		27	11	15		5.4	5.5	5
FUP 2	2	1964	51	male	2	>5 years	6	6	6	5	5	5	6	6	6	6	5	5.5	28	11	18	10.5	5.6	5.5	6	5.25
FUP 2	3	1943	72	male	2	>5 years	6	6	6	5	6	5	6	6	6	5	5	5	29	11	17	10	5.8	5.5	5.66667	5
FUP 2	4	1988	27		Combined (with others)	1-5 years	6	5	6	6	4	5	6	6	6	6	6	6	26	12	18	12	5.2	6	6	6
FUP 2	5	1931	84	male	2	>5 years	6	6	6	6	5	5	6		5	6	6	6	28	12		12	5.6	6		6
FUP 2	6	1953	62	male	Combined (with others)	>5 years	6	6	6	6	5	5	6	6	6	5	5	6	28	12	17	11	5.6	6	5.66667	5.5
FUP 2	7	1945	70	male	2	>5 years	6	6	6	6	5	6	6	6	6	6	6	6	29	12	18	12	5.8	6	6	6
FUP 2	8	1979	36	male	Combined (with others)	>5 years	5	5	5	5	4	4.5	6	5	6	5	5	5	23.5	11	16	10	4.7	5.5	5.33333	5
FUP 2	9	1945	70	male	2	>5 years	6	6	6	6	6	6	5	5	5	5	6	5	30	11	15	11	6	5.5	5	5.5
FUP 2	10	1976	39	male	2	>5 years	5.5	5	6	5	4	5	6	5	6	5	5	5	25.5	11	16	10	5.1	5.5	5.33333	5
FUP 2	11	1954	61	female	Combined (with others)	>5 years	6	6	6	6	6	6	6	6	6	6	6	6	30	12	18	12	6	6	6	6
FUP 2	12	1980	35	female	1	1-5 years	5	5	6	6	3	5	6	6	6	6	5	5	24	12	18	10	4.8	6	6	5
FUP 2	13	1955	60	male	2	>5 years	5	5	5	5	5	5	5	5	5	5	5	5	25	10	15	10	5	5	5	5
FUP 2	14	1995	20	male	1	>5 years	6	5	6	6	5	5	5	6	5	6	4	6	27	11	17	10	5.4	5.5	5.66667	5
FUP 2	15	1940	75	female	1	1-5 years	5	6	6	5	4	4	5	5	5	5	5	4	25	10	15	9	5	5	5	4.5
FUP 2	16	1998	18	female	Combined (with others)	1-5 years	4.5	5	5	5	5	5	6	5	4.5	5	5	5	24.5	11	14.5	10	4.9	5.5	4.83333	5
FUP 2	17	1994	21	female	1	1-5 years	5	5	6	6	6	6	6	6	6	6	6	5	28	12	18	11	5.6	6	6	5.5
FUP 2	18	1995	20	male	1	>5 years	6	6	6	6	6	6	6	6	6	6	6	6	30	12	18	12	6	6	6	6
FUP 2	19	1949	66	male	1	1-5 years	5	5	5	5	4	4	4	5	6	6	5	5	23	9	17	10	4.6	4.5	5.66667	5
FUP 2	20	1975	40	female	1	1-5 years	6	6	6	6	5	6	6	6	6	6	6	6	29	12	18	12	5.8	6	6	6
FUP 2	21	1928	87	female	Combined (with others)	>5 years	6	6	6	6	6	6	6	6	6	6	6	6	30	12	18	12	6	6	6	6
FUP 2	22	1964	51	male	1	<2 months	6	5	6	6	5	6	6	6	6	6	5	5	28	12	18	10	5.6	6	6	5
FUP 2	23	1933	82	male	Combined (with others)	>5 years	6	6	6	6	5	5	6	6	6	6	6	6	28	12	18	12	5.6	6	6	6
FUP 2	24	1977	38	female	Combined (with others)	<1 year	5	5	5	5	5		5	5		5	5	5		10		10		5		5
FUP 2	25	1953	62	female	1	1-5 years	5	5	6	6	5	6	6	6	6	6	6	6	27	12	18	12	5.4	6	6	6
FUP 2	26	1933	82	male	Combined (with others)	<2 months	5	5	5	5	5	5	5	5	5	5	5	5	25	10	15	10	5	5	5	5
FUP 2	27	1935	80	female	1	>5 years	6	6	6	6	6	6	6	5	5	5	6	6	30	12	15	12	6	6	5	6
FUP 2	28	1970	45	female	1		5	6	6	6	6	6	6	6	5	5	6	6	29	12	16	12	5.8	6	5.33333	6
FUP 2	29	1932	83	female	1		5	5	5	5			6		6	6		6		11				5.5
FUP 2	30	1942	73	female	1	<2 months	6	6	6	6	6	6	6	6	6	6	6	6	30	12	18	12	6	6	6	6
FUP 2	31	1929	86	female	1	>5 years	6	6	6	6	5	5	6	6	6	6	6	6	28	12	18	12	5.6	6	6	6
FUP 2	32	1961	54	male	2	>5 years	5	5	6	6	5	6	6	6	5	6	5	5	27	12	17	10	5.4	6	5.66667	5
FUP 2	33	1964	51	female	Combined (with others)	>5 years	5	4	5	5	4	5	5	5	5	5	5	5	23	10	15	10	4.6	5	5	5
FUP 2	34	1957	58	male	2	>5 years	5	5	6	6	5	5	6	5	6	5	5	6	26	12	16	11	5.2	6	5.33333	5.5
FUP 2	35	1971	44	female		1-5 years	4	4	5	4	4	5	5	3	4	5	4	4	22	9	12	8	4.4	4.5	4	4
FUP 2	36	1951	64	male	Combined (with others)	>5 years	6	6	6	6	6	6	6	6	6	6	6	6	30	12	18	12	6	6	6	6
FUP 2	37	1980	35	female			4		5	5	3	5	5	5	5	5	5	5		10	15	10		5	5	5
FUP 2	38	1953	62	male	2		5	5	5	4	4	4	5	5	5	5	5	5	23	9	15	10	4.6	4.5	5	5
FUP 2	39	1977	38	male	Combined (with others)	>5 years	6	6	6	6	6	6	6	6	6	6	6	6	30	12	18	12	6	6	6	6
FUP 2	40	1931	84	female	Combined (with others)	>5 years	6	6	6	6	6	6	6	6	6	6	6	6	30	12	18	12	6	6	6	6
FUP 2	41	1966	49	female	1	>5 years	6	6	6	6	4	5	5	5	5	6	5	5	27	11	16	10	5.4	5.5	5.33333	5
FUP 2	42	1970	45	male	1	<2 months	6	6	6	6	6	6	6	6	6	6	6	6	30	12	18	12	6	6	6	6
FUP 2	43	1952	63	male	1	1-5 years	5	4	5	5	5	6	6	6	6	5	5	5	25	11	17	10	5	5.5	5.66667	5
FUP 2	44	1969	46	female	Combined (with others)	>5 years	5	5	5	5	5	6	5	6	6	6	6	6	26	10	18	12	5.2	5	6	6
FUP 2	45	1935	80		2	>5 years	5	5	6	5	5	6	6	6	6	6	5	6	27	11	18	11	5.4	5.5	6	5.5
FUP 2	46	1935	80	female	2	>5 years	6	6	6	6		6	6	6	6	6	6	6		12	18	12		6	6	6
FUP 2	47	1985	30	male	1	>5 years	6	6	6	6	5	6	6	6	6	6	6	6	29	12	18	12	5.8	6	6	6
FUP 2	48	1940	75	male	Combined (with others)	>5 years	5	5	6	6	3	5	6	5	6	5	5	5	24	12	16	10	4.8	6	5.33333	5
FUP 2	49	1963	52	male	1	1-5 years	5	5	6	6	6	6	6	6	6	6	5	5	28	12	18	10	5.6	6	6	5
FUP 2	50	1928	87	male	2	>5 years	5	5	6	6	4	5	6	5	6	5	6	5	25	12	16	11	5	6	5.33333	5.5
FUP 2	51	1944	71	female	2	>5 years	5	5	5	5	5	6	6	6	6	6	6	6	26	11	18	12	5.2	5.5	6	6
FUP 2	52	1935	80	male	2	>5 years	5	6	6	5	5	5	6	5	6	6		5	27	11	17		5.4	5.5	5.66667
FUP 2	53	1947	68	female	1	1-5 years	6	6	6	6	6	6	6	6	6	6	6	6	30	12	18	12	6	6	6	6
FUP 2	54	1956	59	male	2	<2 months	5	5			4	5	5	5	5	6	6	6			16	12			5.33333	6
FUP 2	55	1953	62	male	Combined (with others)	>5 years	5	5	5	5	5	5	5	5	5	5	5	5	25	10	15	10	5	5	5	5
FUP 2	56	1939	76	female	2	1-5 years	4	4	5	5	4	6	5	5	5	6	5	5	23	10	16	10	4.6	5	5.33333	5
FUP 2	57	1978	37	female	Combined (with others)	>5 years	6	6	6	5
FUP 2	58	1994	21	female	1	>5 years	6		6	6	6	6	5	5	6	5		5		11	16			5.5	5.33333
FUP 2	59	1980	35	male	Combined (with others)	>5 years	5	5	6	5	5	5	5	5	5	5	5	5	26	10	15	10	5.2	5	5	5
FUP 2	60	1964	51	male	2	>5 years	6	5	6	6	5	5	6	6	6	5	6	5	27	12	17	11	5.4	6	5.66667	5.5
FUP 2	61	1953	62	male	1	<2 months	5	6	5	6	6	5	6	5	6	5.5	5	5	27	12	16.5	10	5.4	6	5.5	5
FUP 2	62	1944	71	male	1	1-5 years	6	5	6	5	5	5	5	5	5	5	5	5	27	10	15	10	5.4	5	5	5
FUP 2	63	1955	60	female	Combined (with others)	>5 years	6	6	6	6	6	5	6	6	6	6	6	6	29	12	18	12	5.8	6	6	6
FUP 2	64	1944	71	male	2	>5 years	6	5	6	6	5	5	6	5	5	5	6	6	27	12	15	12	5.4	6	5	6
FUP 2	65	1954	61	male	2	>5 years	6	6	6	5	5	6	6	6	6	6	5	6	29	11	18	11	5.8	5.5	6	5.5
FUP 2	66	1958	57	male	2	>5 years	5	5	6	6	5	5	6	5	6	5	6	6	26	12	16	12	5.2	6	5.33333	6
FUP 2	67	1988	27	female	1	1-5 years	6	5	6	5	5	5	5	5	6	6	5	6	27	10	17	11	5.4	5	5.66667	5.5
FUP 2	68	1941	74	female	2	>5 years	6	6	6	6	6	6	6	6	6	6	6	6	30	12	18	12	6	6	6	6
FUP 2	69	1983	32	female	2	>5 years	6	5	6	6	4	5	6	5	6	6	6	5	26	12	17	11	5.2	6	5.66667	5.5
FUP 2	70	1936	79	male	1	<2 months	6	6	6	6	6	6	6	6	6	6	6	6	30	12	18	12	6	6	6	6
FUP 2	71	1942	73	male	2	>5 years	5	5	5	6	5	6	6	6	5	5	5	5	26	12	16	10	5.2	6	5.33333	5
FUP 2	72	1955	60	female	2	>5 years	6	6	6	6	6	6	6	6	6	6	6	6	30	12	18	12	6	6	6	6
FUP 2	73	1979	36	male	1	>5 years	6	6	6	6	6	6	6	6	6	6	6	6	30	12	18	12	6	6	6	6
FUP 2	74	1942	73	male	2	>5 years	6	6	6	6	5	5	6	5	6	6	6	6	28	12	17	12	5.6	6	5.66667	6
FUP 2	75	1965	50	female	1		6	5	6	6	5	6	6	6	5	6	6	6	28	12	17	12	5.6	6	5.66667	6
FUP 2	76	1959	56	male	1	1-5 years	6	5	6	6	5	6	6	6	6	6	6	6	28	12	18	12	5.6	6	6	6
FUP 2	77	1960	55	female	1	>5 years	6	6	6	6	6	5	6	6	6	6	6	6	29	12	18	12	5.8	6	6	6
FUP 2	78	1979	36	female	Combined (with others)	1-5 years	5	5	6	5	4	5	6	5	6	5	5	6	25	11	16	11	5	5.5	5.33333	5.5
FUP 2	79	1962	53	female	1	>5 years	6	6	6	6	5	5	6	6	6	6	6	6	28	12	18	12	5.6	6	6	6
FUP 2	80	1943	72	female	Combined (with others)	>5 years	6	6	6	6	6	6	6	6	6	6	6	6	30	12	18	12	6	6	6	6
FUP 2	81	1920	95	female			6	6	6	6	6	6	6	6	6	6	6	6	30	12	18	12	6	6	6	6
FUP 2	82	1945	70	male	1	1-5 years	6	6	6	6	5	6	6	6	6	6	6	6	29	12	18	12	5.8	6	6	6
FUP 2	83	1993	22	female	2	>5 years	5	5	6	6	5	6	6	6	6	6	6	6	27	12	18	12	5.4	6	6	6
FUP 2	84	1973	42	female	Combined (with others)	1-5 years	6	6	6	6	5	5	5	5	5	5	5	6	28	11	15	11	5.6	5.5	5	5.5
FUP 2	85	1959	56	female	1	>5 years	5	6	6	5	5	5	6	5	5	5	5	5	27	11	15	10	5.4	5.5	5	5
FUP 2	86	1945	70	male	1	<1 year	6	6	6	6	6	6	6	6	6	6	6	6	30	12	18	12	6	6	6	6
FUP 2	87			female	1	1-5 years	5	5	6	6	5	6	6	6	5	6	6	6	27	12	17	12	5.4	6	5.66667	6
FUP 2	88	1928	87	male	2	>5 years	5	5	6	6	4	5	6	5	6	6	6	6	25	12	17	12	5	6	5.66667	6
FUP 2	89	1941	74	male	2	>5 years	5	5	6	5	6	6	5	6	6	6	6	6	28	10	18	12	5.6	5	6	6
FUP 2	90	1948	67	male	2	>5 years	6	5	5	6	5	6	6	6	6	6	6	6	27	12	18	12	5.4	6	6	6
FUP 2	91	1942	73	female		>5 years	6	6	6	6	6	6	6	6	6	5	5	6	30	12	17	11	6	6	5.66667	5.5
FUP 2	92	1938	77	female	Combined (with others)	>5 years	6	6	6	6	5	6	6	6	6	6	6	6	29	12	18	12	5.8	6	6	6
FUP 2	93	1989	26	female	Combined (with others)	>5 years	6	6	6	6	4	5	6	5	6	6	6	6	27	12	17	12	5.4	6	5.66667	6
FUP 2	94	1961	54	male	1	>5 years	5	5	6	6	6	6	6	6	6	5	6	6	28	12	17	12	5.6	6	5.66667	6
FUP 2	95	1932	83	female	2	>5 years	6	6	5	6	5	6	6	6	6	6	5	5	28	12	18	10	5.6	6	6	5
FUP 2	96	1977	38	male	2	>5 years	5	4	5	5	5	5	5	4	5	5	5	5	24	10	14	10	4.8	5	4.66667	5
FUP 2	97	1945	70	female	2	>5 years	6	6	6	6	6	6	6	6	6	6	6	6	30	12	18	12	6	6	6	6
FUP 2	98	1949	66	female	Combined (with others)	>5 years	6	6	6	6	6	6	6	6	6	6	6	6	30	12	18	12	6	6	6	6
FUP 2	99	1983	32	female	2	>5 years	6	5	6	6	5.5	6	6	5	5	5	5.5	6	28.5	12	15	11.5	5.7	6	5	5.75
FUP 2	100	1972	43	female	2	<1 year	6	5	6	5	5	5	5	5	5	4	5	5	27	10	14	10	5.4	5	4.66667	5
FUP 2	101	1957	58	female	1	1-5 years	6	5	6	6	5	5	5	6	6	6	6	5	27	11	18	11	5.4	5.5	6	5.5
FUP 2	102	1953	62		2	>5 years	5	5	6	5	4	3	6	5	5	5	4	4	23	11	15	8	4.6	5.5	5	4
FUP 2	103	1935	80	female	2	1-5 years	6	5	6	6	5	5	5	5	6	5	5	5	27	11	16	10	5.4	5.5	5.33333	5
FUP 2	104	1945	70	female	2	>5 years	6	6	6	6	5	6	6	6	6	6	6	6	29	12	18	12	5.8	6	6	6
FUP 2	105	1971	44	male	2	>5 years	6	6	6	6	5	6	6	6	6	6	6	6	29	12	18	12	5.8	6	6	6
FUP 2	106	1997	18	female	Combined (with others)	<1 year	5	5	6	5
FUP 2	107	1962	53	female	1	>5 years	6	5	6	6	5	6	6	6	6	6	6	6	28	12	18	12	5.6	6	6	6
FUP 2	108	1971	44	male	2	>5 years	6	6	6	6	6	6	6	6	6	6	6	6	30	12	18	12	6	6	6	6
FUP 2	109			male	2	>5 years	6	6	6	6	6	6	6	6	6	6	6	6	30	12	18	12	6	6	6	6
FUP 2	110	1956	59	female	2	>5 years	5	6	5	5	4	5	5	6	6	6	6	6	25	10	18	12	5	5	6	6
FUP 2	111	1988	27	female	Combined (with others)	>5 years	6	5	6	6	5	6	6	6	6	6	5	6	28	12	18	11	5.6	6	6	5.5
FUP 2	112	1943	72	female	2	>5 years	6	5	6	6	5	5	6	6	6	6	5	5	27	12	18	10	5.4	6	6	5
FUP 2	113	1961	54	male	2	>5 years	6	6	6	6	5	6	6	6	6	6	6	6	29	12	18	12	5.8	6	6	6
FUP 2	114	1970	45	male	2	<2 months	6	6	6	6	6	6	6	6	6	6	6	6	30	12	18	12	6	6	6	6
FUP 2	115	1959	56	male	2	>5 years	6	5	6	6	6	5	6	6	6	6	6	6	28	12	18	12	5.6	6	6	6
FUP 2	116	1988	27	female	Combined (with others)	1-5 years	5	5	6	5	5	5	6	6	6	6	5	5	26	11	18	10	5.2	5.5	6	5
FUP 2	117	1976	39	male		<2 months	6	5	5	5		5	6							11				5.5
FUP 2	118	1993	22	female	1	<1 year	5	4	5	4	5	5	5	5	5	5	5	5	24	9	15	10	4.8	4.5	5	5
FUP 2	119	1944	71	female	1	>5 years	6	6	6	6	6	6	6	6	6	6	6	6	30	12	18	12	6	6	6	6
FUP 2	120	1968	47	male	1	<1 year	5	6	6	6	5	6	6	6	6	5	6	6	28	12	17	12	5.6	6	5.66667	6
FUP 2	121	1945	70	male	1	>5 years	5	5	5	5	5	5	6	5	5	5	5	5	25	11	15	10	5	5.5	5	5
FUP 2	122	1966	49	male	Combined (with others)	<1 year	6	6	6	6	6	6	6	6	6	6	6	6	30	12	18	12	6	6	6	6
FUP 2	123	1970	45	female	1	>5 years	5	5	5	5	6	6	6	6	6	6	6	6	27	11	18	12	5.4	5.5	6	6
FUP 2	124	1972	43	female	Combined (with others)	>5 years	6	6	6	6	5	6	6	6	6	6	6	6	29	12	18	12	5.8	6	6	6
FUP 2	125			female	1	>5 years	6	6	6	6	6	6	6	6	6	6	6	6	30	12	18	12	6	6	6	6
FUP 2	126	1994	21	female	Combined (with others)	1-5 years	5	5	6	6	5	5	6	6	6	6	5	6	26	12	18	11	5.2	6	6	5.5
FUP 2	127	1953	62	male	Combined (with others)	>5 years	6	6	5	5	6	5	6	5	5	5	6	5	28	11	15	11	5.6	5.5	5	5.5
FUP 2	128	1944	71	female	1	>5 years	6	5	5	5	5	6	6	6	6	6	5	5	27	11	18	10	5.4	5.5	6	5
FUP 2	129	1993	22	female	1	<1 year	6	6	6	6	6	6	6	6	6	6	6	6	30	12	18	12	6	6	6	6
FUP 2	130	1947	68	male	2	>5 years	6	5	6	6	5	6	6	5	6	5	6	5	28	12	16	11	5.6	6	5.33333	5.5
FUP 2	131	1958	57	male	1	1-5 years	6	5	5	5	5	5	5	5	5	5	5	5	26	10	15	10	5.2	5	5	5
FUP 2	132	1960	55	female	2	>5 years	6	5	5	6	5	5	6	6	6	6	6	6	26	12	18	12	5.2	6	6	6
FUP 2	133	1987	28	male	1	>5 years	6	5	5	4	5	5	5	5	6	5	5	5	26	9	16	10	5.2	4.5	5.33333	5
FUP 2	134	1993	22	female	1	1-5 years	6	6	6	6	5.5	6	6	6	6	6	6	6	29.5	12	18	12	5.9	6	6	6
FUP 2	135	1967	48	female	2	>5 years	5	5	5	6	5	6	6	6	6	6	6	6	26	12	18	12	5.2	6	6	6
FUP 2	136	1950	65	male	Combined (with others)	<2 months	5	5	5	5	5	6	6	6	6	6	5	5	26	11	18	10	5.2	5.5	6	5
FUP 2	137	1934	81	female	1	>5 years	5	6	6	5	5	5	6	6	6	6	6	6	27	11	18	12	5.4	5.5	6	6
FUP 2	138	1994	21	female	1	>5 years	6	6	6	5	5	6	6	6	6	6	6	6	29	11	18	12	5.8	5.5	6	6
FUP 2	139	1932	83	male	1	>5 years	6	6	6	6	5	6	6	6	6	6	6	6	29	12	18	12	5.8	6	6	6
FUP 2	140	1952	63	female	1	>5 years	6	6	6	6	6	6	6	6	6	6	6	6	30	12	18	12	6	6	6	6
FUP 2	141	1931	84	female	1	1-5 years	6	6	6	6	6	6	6	6	6	6	6	6	30	12	18	12	6	6	6	6
FUP 2	142	1988	27	male	1	>5 years	5	5	5	5	6	6	5	5	5	5	5	6	27	10	15	11	5.4	5	5	5.5
FUP 2	143	1959	56	female	Combined (with others)	>5 years	5	5	6	6	5	6	5	5	6	5	5	5	27	11	16	10	5.4	5.5	5.33333	5
FUP 2	144	1944	71	male	Combined (with others)	>5 years	6	5	5	5	5	6	6	6	6	6	6	5	27	11	18	11	5.4	5.5	6	5.5
FUP 2	145	1961	54	male	1	>5 years	6	5	5	6	5	5	6	5.5	5	5	5	4	26	12	15.5	9	5.2	6	5.16667	4.5
FUP 2	146	1964	51	female	1		6	5.5	6	6	6	6	6	6	6	6	6	6	29.5	12	18	12	5.9	6	6	6
FUP 2	147	1970	45	male	1	1-5 years	6	5	6	6	4	5	6	5	6	6	5	5	26	12	17	10	5.2	6	5.66667	5
FUP 2	148	1972	43	male	2	>5 years	5	5	5	5	4	5	5	5	5	5	5	5	24	10	15	10	4.8	5	5	5
FUP 2	149	1962	53	male	1	<2 months	5		5	5	6	6	6	6	6	6	5	5		11	18	10		5.5	6	5
FUP 2	150	1929	86	male	1	<1 year	3	6	6		6	6	6	6	6	6	6	6	27		18	12	5.4		6	6
FUP 2	151	1940	75	female	2	>5 years	6	6	6	6	5	6	6	6		6	6		29	12			5.8	6
FUP 2	152	1996	19	male	1	<2 months	5	5	6	5	5	6	6	5	6	6	5	6	27	11	17	11	5.4	5.5	5.66667	5.5
FUP 2	153	1996	19	male	1	<2 months	5	6	6	6	6	6	6	6	6	6	6	6	29	12	18	12	5.8	6	6	6
FUP 2	154	1952	63	female	1	1-5 years	6	5	5	6	5	6	6	5	6	5	5	5	27	12	16	10	5.4	6	5.33333	5
FUP 2	155	1959	56	male	1	<1 year	5	5	5	5	5	4	5	5	5	4	5	5	24	10	14	10	4.8	5	4.66667	5
FUP 2	156	1948	67	female	Combined (with others)	>5 years	6	6	6	6	6	6	6	6	6	6	6	6	30	12	18	12	6	6	6	6
FUP 2	157	1988	27	male		>5 years	6	5	6	6	5	6	6	6	6	6	6	6	28	12	18	12	5.6	6	6	6
FUP 2	158	1934	81	female	2	1-5 years	6	5	6	5	4	5	5	6	6	6	6	5	26	10	18	11	5.2	5	6	5.5
FUP 2	159	1948	67	female	2	<2 months	6	6	6	6			6							12				6
FUP 2	160	1950	65	male	2	>5 years	4.5	4.5	4	5	4	4.5	5	5	5.5	5.5	5.5	5	21.5	10	16	10.5	4.3	5	5.33333	5.25
FUP 2	161	1940	75	male	2	>5 years	6	6	6	6	5	6	6	6	6	6	6	6	29	12	18	12	5.8	6	6	6
FUP 2	162	1940	75	female	Combined (with others)	>5 years	6	6	6	6	6	6	6	6	6	6	6	6	30	12	18	12	6	6	6	6
FUP 2	163	1958	57	female	1	1-5 years	6	6	6	6	6	6	6	6	6	6	6	6	30	12	18	12	6	6	6	6
FUP 2	164	1992	23	male	1	>5 years	6	6	6	6	6	5	6	6	6	6	6	6	29	12	18	12	5.8	6	6	6
FUP 2	165	1975	40	male	Combined (with others)	>5 years	4	4	5	6	5	5	6	6		6	5	6	23	12		11	4.6	6		5.5
FUP 2	166	1958	57	female	1	>5 years	6	6	6	6	5	5	6	6	6	5	6	6	28	12	17	12	5.6	6	5.66667	6
FUP 2	167	1982	33	male	2	>5 years	5	5	5	5	4	5	5	5	6	5	5	5	24	10	16	10	4.8	5	5.33333	5
FUP 2	168	1939	76	female	2	>5 years	5	5	6	5	3	5	6	5	5	6	5	5	24	11	16	10	4.8	5.5	5.33333	5
FUP 2	169	1955	60	male	2	>5 years	6	6	6	6	6	6	6	6	6	6	6	6	30	12	18	12	6	6	6	6
FUP 2	170	1930	85	female	2	>5 years	6	6	6	6	6	6	6	6	6	6	6	6	30	12	18	12	6	6	6	6
FUP 2	171	1935	80	male	2	>5 years	6	6	6	6	6	6	6	6	6	6	6	6	30	12	18	12	6	6	6	6
FUP 2	172	1976	39	female	2	1-5 years	6	6	6	6	6	6	6	6	6	6	6	6	30	12	18	12	6	6	6	6
FUP 2	173	1973	42	female	1	>5 years	6	6	6	6	6	6	6	6	6	6	6	6	30	12	18	12	6	6	6	6
FUP 2	174	1968	47		1		5	5	5	5	4	4	6	5	5	5	5	6	23	11	15	11	4.6	5.5	5	5.5
FUP 2	175	1951	64	male	1	1-5 years	6	6	6	6	6	6	6	6	6	6	6	6	30	12	18	12	6	6	6	6
FUP 2	176	1965	50	female	1	1-5 years	6	6	6	6	5	6	6	6	6	6	6	6	29	12	18	12	5.8	6	6	6
FUP 2	177	1961	54	female	1	1-5 years	6	6	6	6	6	6	6	6	6	6	6	6	30	12	18	12	6	6	6	6
FUP 2	178	1991	24	male	1	<2 months	6	6	6	6	5	6	6	6	6	6	6	6	29	12	18	12	5.8	6	6	6
FUP 2	179	1963	52	male	Combined (with others)	>5 years	5	5	5	5	6	5	6	6	5	6	5	5	26	11	17	10	5.2	5.5	5.66667	5
FUP 2	180	1947	68	female	2	>5 years	5	6	6	6	6	5	6	6	6	6	5	6	28	12	18	11	5.6	6	6	5.5
FUP 2	181	1980	35	male	1	1-5 years	5	5	6	5	5	5	6	6	5	5	5	5	26	11	16	10	5.2	5.5	5.33333	5
FUP 2	182	1984	31	female	1	1-5 years	6	5	6	5	5	6	6	6	5	6	6	6	28	11	17	12	5.6	5.5	5.66667	6
FUP 2	183	1947	68	female	2	>5 years	6	6	6	6	5	6	6	6	6	5	6	6	29	12	17	12	5.8	6	5.66667	6
FUP 2	184	1934	81	female	2	>5 years	6	5	6	6	5	6	6	6	6	6	6	6	28	12	18	12	5.6	6	6	6
FUP 2	185	1946	69	male	2	<1 year	6	6	6	6	6	6	6	6	6	6	6	6	30	12	18	12	6	6	6	6
FUP 2	186	1984	31	male	1	>5 years	5	6	5	4.5	6	6	5	6	6	6	5	5	28	9.5	18	10	5.6	4.75	6	5
FUP 2	187	1956	59	male	Combined (with others)	>5 years	6	6	6	6	5	6	6	6	6	6	6	6	29	12	18	12	5.8	6	6	6
FUP 2	188	1962	53	female	Combined (with others)	>5 years	6	6	6	5	4	5	5	5	5	5	5	5	27	10	15	10	5.4	5	5	5
FUP 2	189	1928	87	male	1	>5 years	5	5	5	5	5	5	5	5	6	5	5	6	25	10	16	11	5	5	5.33333	5.5
FUP 2	190	1965	50	male	2	>5 years	5	5	6	6	5	6	6	6	6	6	6	6	27	12	18	12	5.4	6	6	6
FUP 2	191	1962	53	female	2	<2 months	6	6	6	5	6	5	6		6	6	6	6	29	11		12	5.8	5.5		6
FUP 2	192	1949	66	male	2	>5 years	6	6	6	6	3	6	6	6	6	5	5	5	27	12	17	10	5.4	6	5.66667	5
FUP 2	193	1931	84	male	2	>5 years	6	6	6	6	6	6	6	6	6	6	6	6	30	12	18	12	6	6	6	6
FUP 2	194	1951	64	female	2	<2 months	6	6	6	6	5	5	6	6	6	6	6	6	28	12	18	12	5.6	6	6	6
FUP 2	195	1937	78	female	2	>5 years	5	5	5	5	5	5	5	6	6	6	5	5	25	10	18	10	5	5	6	5
FUP 2	196	1939	76	female	2	>5 years	6	6	6	6	6	6	6	6	6	6	6	6	30	12	18	12	6	6	6	6
FUP 2	197	1959	56	female	2	>5 years	6	6	6	6	6	6	6	6	6	6	6	6	30	12	18	12	6	6	6	6
FUP 2	198	1942	73	male	2	>5 years	6	5	6	5	5	5	6	5	6	5	6		27	11	16		5.4	5.5	5.33333
FUP 2	199	1973	42	female	2	>5 years	6	6	6	6	6	6	6	6	6	6	6	6	30	12	18	12	6	6	6	6
FUP 2	200	1962	53	male	Combined (with others)	>5 years	5	5	5	5	4	5	5	5	5	6	5	5	24	10	16	10	4.8	5	5.33333	5
FUP 2	201	1930	85	female	2	>5 years	6	6	6	6	6	6	6	6	6	6	6	6	30	12	18	12	6	6	6	6
FUP 2	202	1973	42	male	2	>5 years	6	6	6	5	4	5	6	5	6	5	5	5	27	11	16	10	5.4	5.5	5.33333	5
FUP 2	203	1956	59	female	1	1-5 years	4	5	5	5	5	6	6	6	5	5	5	6	25	11	16	11	5	5.5	5.33333	5.5
FUP 2	204	1956	59	male	2	>5 years	5	5	6	6	5	5	6	6	6	6	6	6	26	12	18	12	5.2	6	6	6
FUP 2	205	1957	58	female	1	>5 years	6	6	6	6	6	6	6	6	6	6	6	6	30	12	18	12	6	6	6	6
FUP 2	206	1939	76	male	2	>5 years	5	5	5	5	3	5	5	5	5	5	6	5	23	10	15	11	4.6	5	5	5.5
FUP 2	207	1943	72	female	1	>5 years	4	3	5	6	3	4	6	5	4	5	5	5	19	12	14	10	3.8	6	4.66667	5
FUP 2	208	1938	77	female	2	>5 years	6	6	6	6	6	6	6	6	6	6	6	6	30	12	18	12	6	6	6	6
FUP 2	209	1934	81	male	2	>5 years	6	6	6	6	6	6	6	6	6	6	6	6	30	12	18	12	6	6	6	6
FUP 2	210	1940	75	male	1	1-5 years	6	6	6	6	5	6	6	6	6	6	6	6	29	12	18	12	5.8	6	6	6
FUP 3	1	1954	62	male	2	<2 months	6	6	6	6	4	5	6	6	6	6	6	6	27	12	18	12	5.4	6	6	6
FUP 3	2	1949	67	male	1	>5 years	6	6	6	6	5	5	6	6	6	6	6	6	28	12	18	12	5.6	6	6	6
FUP 3	3	1965	51	male	2	>5 years	5	5	6	6	5	5	6	6	6	6	6	6	26	12	18	12	5.2	6	6	6
FUP 3	4	1952	64	male	1	1-5 years	5	5	6	6	6	5	6	6	6	6	6	6	27	12	18	12	5.4	6	6	6
FUP 3	5	1965	51	male	2	>5 years	5	5	5	5	5	5	5	5	5	5	5	5	25	10	15	10	5	5	5	5
FUP 3	6	1962	54	male	1	>5 years	5	5	5	5	5	5	4	5	5	5	5	5	25	9	15	10	5	4.5	5	5
FUP 3	7	1965	51	male	2	>5 years	6	6	6	6	5	5	6	5	6	6	6	5	28	12	17	11	5.6	6	5.66667	5.5
FUP 3	8	1936	80	female	2	<2 months	5	2	6	6	6	6	6	6	6	6	6	6	25	12	18	12	5	6	6	6
FUP 3	9	1962	54	female	1	1-5 years	5	6	6	6	6	6	4	6	6	6	6		29	10	18		5.8	5	6
FUP 3	10	1937	79	female	2	>5 years	6	6	6	6	6	6	6	6	6	6	6	6	30	12	18	12	6	6	6	6
FUP 3	11	1989	27	female	1	>5 years	5	5	6	6	5	5	6	6	6	6	5	6	26	12	18	11	5.2	6	6	5.5
FUP 3	12	1996	20	female	Combined (with others)	1-5 years	5	5	5	4	3	5	4	5	5	5	5	5	23	8	15	10	4.6	4	5	5
FUP 3	13	1930	86	female	1	1-5 years	6	6	6	6	6	6	6	6	6	6	6	6	30	12	18	12	6	6	6	6
FUP 3	14				1	<2 months	6	6	6	5			5							10				5
FUP 3	15	1974	42	female	Combined (with others)	<1 year	6	6	6	6	6	6	6	6	6	6	6	6	30	12	18	12	6	6	6	6
FUP 3	16	1963	53	male	1	1-5 years	5	5	6	6	6	6	6	6	6	6	5	6	28	12	18	11	5.6	6	6	5.5
FUP 3	17	1992	24	female	1	1-5 years	6	6	6	6	6	6	6	6	6	6	6	6	30	12	18	12	6	6	6	6
FUP 3	18	1940	76	female	1	>5 years	6	5	6	6	4	5	6	6	6	6	6	6	26	12	18	12	5.2	6	6	6
FUP 3	19	1960	56	female	2	>5 years	6	6	6	6	5	6	6	6	6	6	6	6	29	12	18	12	5.8	6	6	6
FUP 3	20	1946	70	male	2	>5 years	6	6	6	6	6	6	6	6	6	6	6	6	30	12	18	12	6	6	6	6
FUP 3	21	1940	76	female	Combined (with others)	>5 years	6	6	6	6	5	5	6	6	5	6	5	6	28	12	17	11	5.6	6	5.66667	5.5
FUP 3	22	1937	79	male	1	<1 year	6	6	6	6	6	6	6	6	6	6	6	6	30	12	18	12	6	6	6	6
FUP 3	23	1950	66	male	1	>5 years	6	6	5	3	5			6	6	6	6	6			18	12			6	6
FUP 3	24	1934	82	female	Combined (with others)	>5 years	6	6	6	5	4	5	5	6	6	6	6	6	27	10	18	12	5.4	5	6	6
FUP 3	25	1938	78	male	2	1-5 years	6	6	6	6	5	6	6	6	6	6	6	6	29	12	18	12	5.8	6	6	6
FUP 3	26	1937	79	female	2	1-5 years	6	6	6	6	6	6	6	6	6	6	6	6	30	12	18	12	6	6	6	6
FUP 3	27	1937	79	male	Combined (with others)	>5 years	6	5	6	6	5	5	6	6	6	6	6	6	27	12	18	12	5.4	6	6	6
FUP 3	28	1954	62	male	2	>5 years	6	6	6	6	6	6	6	6	6	6	6	6	30	12	18	12	6	6	6	6
FUP 3	29	1951	65	male	2	>5 years	6	6	6	6	5	6	6	6	6	5	6	6	29	12	17	12	5.8	6	5.66667	6
FUP 3	30	1947	69	female	2	>5 years	5	5	6	6	6	6	6	6	6	6	6	6	28	12	18	12	5.6	6	6	6
FUP 3	31	1942	74	female	2	>5 years	6	6	6	6	6	6	6	6	6	6	6	6	30	12	18	12	6	6	6	6
FUP 3	32	1945	71	male	2	>5 years	6	6	6	6	6	6	6	6	6	6	6	6	30	12	18	12	6	6	6	6
FUP 3	33	1967	49	male	2	>5 years	6	6	6	6	5	6	6	6	5	5	6	6	29	12	16	12	5.8	6	5.33333	6
FUP 3	34	1998	18	female	Combined (with others)	<2 months	6	5	6	6	5	6	6	6	5	6	6	6	28	12	17	12	5.6	6	5.66667	6
FUP 3	35	1994	22	female	Combined (with others)	1-5 years	6	6	6	6	5	5	6	5	6	6	6	6	28	12	17	12	5.6	6	5.66667	6
FUP 3	36	1941	75	male	2	>5 years	6	6	6	6	6	6	6	6	6	6	6	6	30	12	18	12	6	6	6	6
FUP 3	37	1974	42	female	2	>5 years	6	6	6	6	5	6	6	6	6	6	5	6	29	12	18	11	5.8	6	6	5.5
FUP 3	38	1980	36	female	1	1-5 years	6	6	6	6	4	5	6	6	6	6	6	6	27	12	18	12	5.4	6	6	6
FUP 3	39	1946	70	female	1	1-5 years	6	6	5	6	5	6	6	6	6	5	5	5	28	12	17	10	5.6	6	5.66667	5
FUP 3	40	1959	57	female	1	1-5 years	5	5	5	5	5	5	6	6	5	5	5	5	25	11	16	10	5	5.5	5.33333	5
FUP 3	41	1930	86	male	1	>5 years	6	6	6	6	6	6	6	6	6	6	6	6	30	12	18	12	6	6	6	6
FUP 3	42	1969	47	female	1	>5 years	6	6	6	6	6	6	6	6	6	6	6	6	30	12	18	12	6	6	6	6
FUP 3	43	1959	57	female	Combined (with others)	<2 months	5	5	5	5	5	5	5	5	5	5	5	5	25	10	15	10	5	5	5	5
FUP 3	44	1941	75	female	1	<2 months	6	6	6	6	6	6	6	6	6	6	6	6	30	12	18	12	6	6	6	6
FUP 3	45	1989	27	male	1	1-5 years	6	6	6	6	5	6	6	6	6	6	6	6	29	12	18	12	5.8	6	6	6
FUP 3	46	1927	89	male	2	<2 months	6	6	6	6	6	5	6	6	6	6	6	6	29	12	18	12	5.8	6	6	6
FUP 3	47	1936	80	male	1	<2 months	6	6	6	6	6	6	6	6	6	6	6	6	30	12	18	12	6	6	6	6
FUP 3	48	1989	27	female	1	1-5 years	6	6	6	6	6	6	6	6	6	6	6	6	30	12	18	12	6	6	6	6
FUP 3	49	1994	22	female	1	>5 years	6	5	6	6	6	5	6	6	6	6	6	6	28	12	18	12	5.6	6	6	6
FUP 3	50	1945	71	male	1	>5 years	6	6	6	6	6	6	6	6	6	6	6	6	30	12	18	12	6	6	6	6
FUP 3	51	1933	83	female	Combined (with others)	<2 months	6	6	6	6	6	6	6	6	6	6	6	6	30	12	18	12	6	6	6	6
FUP 3	52	1957	59	female	1	>5 years	6	6	6	6	5	6	6	6	6	6	6	6	29	12	18	12	5.8	6	6	6
FUP 3	53	1963	53	female	1	1-5 years	5	5	5	5	4	5	5	5	5	5	5		24	10	15		4.8	5	5
FUP 3	54	1943	73	male	1	>5 years	6	6	6	6	5	6	6	6	6	6	6	6	29	12	18	12	5.8	6	6	6
FUP 3	55	1954	62	female		1-5 years	6	5	6	6	5	5	6	6	6	6	6	6	27	12	18	12	5.4	6	6	6
FUP 3	56	1928	88	female	1	1-5 years	6	6	6	6	6	6	6	6	6	6	6	6	30	12	18	12	6	6	6	6
FUP 3	57	1953	63	male	Combined (with others)	<2 months	6	5	6	6	5	5	6	6	6	6	5	6	27	12	18	11	5.4	6	6	5.5
FUP 3	58	1959	57	female	1	>5 years	6	6	6	6	4	4	6	6	6	6	6	6	26	12	18	12	5.2	6	6	6
FUP 3	59	1927	89	male	1	>5 years	6	6	6	6	6	6	6	6	6	6	6	6	30	12	18	12	6	6	6	6
FUP 3	60	1977	39	female	1	<2 months	6	6	6	6	6	6	6	6	6	6	6	6	30	12	18	12	6	6	6	6
FUP 3	61	1960	56	female	1	>5 years	6	6	6	6	6	6	6	6	6	6	6	6	30	12	18	12	6	6	6	6
FUP 3	62	1959	57	female	1	<2 months	5	6	5	4	4	4	4	6	6	5	5	4	24	8	17	9	4.8	4	5.66667	4.5
FUP 3	63	1977	39	female	2	1-5 years	6	6	6	6	5	6	5	5	6	6	6	6	29	11	17	12	5.8	5.5	5.66667	6
FUP 3	64	1962	54	female	1	<1 year	6	6	6	6		6	6	6	6	6	6	6		12	18	12		6	6	6
FUP 3	65	1953	63		2	>5 years	5	6	6	5	5	5	6	5	5	5	5	5	27	11	15	10	5.4	5.5	5	5
FUP 3	66	1945	71	male	1	1-5 years	6	6	6	6	6	6	6	6	6	6	6	6	30	12	18	12	6	6	6	6
FUP 3	67	1947	69		1	<1 year	6	6	6	6	6	6	6	6	6	6	6	6	30	12	18	12	6	6	6	6
FUP 3	68	1964	52	female	1	<1 year	5	6	6	5	6	6	6	6	6	6	6	6	29	11	18	12	5.8	5.5	6	6
FUP 3	69	1983	33	female	1	1-5 years	6	6	6	6	6	6	6	6	6	6	6	6	30	12	18	12	6	6	6	6
FUP 3	70	1968	48	male	1	1-5 years	6	6	6	6	5	6	6	6	6	6	6	6	29	12	18	12	5.8	6	6	6
FUP 3	71	1958	58	female	1	>5 years	6	6	6	6	6	6	6	6	6	6	6	6	30	12	18	12	6	6	6	6
FUP 3	72	1954	62	female	1	1-5 years	6	6	6	6	5	5	6	6	6	6	6	6	28	12	18	12	5.6	6	6	6
FUP 3	73	1998	18	female	Combined (with others)	<2 months	6	6	6	6	5	5	6	6	6	6	6	6	28	12	18	12	5.6	6	6	6
FUP 3	74	1986	30	male	Combined (with others)		6	5	6	5	5	5	6	5	6	5	6	5	27	11	16	11	5.4	5.5	5.33333	5.5
FUP 3	75	1982	34	male	2	>5 years	5	5	5	5	4	4	5	5	6	5	5	5	23	10	16	10	4.6	5	5.33333	5
FUP 3	76	1997	19	female	1	<1 year	6	5	5	6	5	6	6	6	6	6	5	6	27	12	18	11	5.4	6	6	5.5
FUP 3	77			male	2	>5 years	6	6	6	6	5	6	6	6	6	6	6	6	29	12	18	12	5.8	6	6	6
FUP 3	78	1931	85	female		<1 year	6		6	6	6	6	6	6	6	6				12	18			6	6
FUP 3	79	1948	68	male	1	<1 year	6	6	6	6	5	6	6	6	6	6	6	6	29	12	18	12	5.8	6	6	6
FUP 3	80	1953	63	male	2	>5 years	6	6	6	6	6	6	6	6	6	6	6	6	30	12	18	12	6	6	6	6
FUP 3	81	1934	82	male	1	1-5 years	1	6	6	5	6	5	6	6	6	6	6	6	24	11	18	12	4.8	5.5	6	6
FUP 3	82			male			5	5	6	5	5	5	6	6		6	5	5	26	11		10	5.2	5.5		5
FUP 3	83	1971	45	male	1	>5 years	6	6	6	6	6	6	6	6	6	6	6	6	30	12	18	12	6	6	6	6
FUP 3	84	1940	76	male	1	<2 months	6	5	6	6	5	5	6	6	6	6	5	6	27	12	18	11	5.4	6	6	5.5
FUP 3	85	1972	44	female	1	>5 years	6	6	6	6	5	6	6	6	6	6	6	6	29	12	18	12	5.8	6	6	6
FUP 3	86	1948	68	female	Combined (with others)	<1 year	6	6	6	6		6	6	6	6	6	6	6		12	18	12		6	6	6
FUP 3	87	1951	65	female	2	>5 years	6	6	6	6	5	6	5	6	6	6	6	6	29	11	18	12	5.8	5.5	6	6
FUP 3	88	1968	48	male	1	>5 years	6	5	5	6	5	5	5	5	5	5	5	5	26	11	15	10	5.2	5.5	5	5
FUP 3	89	1961	55	female	Combined (with others)	<1 year	5	5	5	4	5	6	5	6	6	6	6	6	26	9	18	12	5.2	4.5	6	6
FUP 3	90	1937	79	female	2	>5 years	5	5	6	6	6	5	6	6	6	6	5	6	27	12	18	11	5.4	6	6	5.5
FUP 3	91	1964	52	female	2	>5 years	6	6	6	6	6	6	6	6	6	6	6	6	30	12	18	12	6	6	6	6
FUP 3	92	1986	30	male	2	>5 years	6	6	6	6	5	5	6	6	6	5	6	6	28	12	17	12	5.6	6	5.66667	6
FUP 3	93	1944	72	female	2	>5 years	6	5	6	6	5	6	6	6	6	6	6	6	28	12	18	12	5.6	6	6	6
FUP 3	94	1938	78	female	2	>5 years	6	6	6	6	6	6	6	6	6	6	6	6	30	12	18	12	6	6	6	6
FUP 3	95	1977	39	male	1	>5 years	6	6	6	6	6	6	6	5	5	5	5	5	30	12	15	10	6	6	5	5
FUP 3	96	1974	42	female	1	1-5 years	6	6	6	6	6	6	6	6	6	6	6	6	30	12	18	12	6	6	6	6
FUP 3	97	1951	65	male	Combined (with others)	>5 years	6	6	6	6	5	6	6	6	6	6	5	6	29	12	18	11	5.8	6	6	5.5
FUP 3	98	1974	42	female	Combined (with others)	<2 months	6	5	5	5	5	5	6	5	6	5	5	5	26	11	16	10	5.2	5.5	5.33333	5
FUP 3	99	1971	45	male	1	>5 years	6	6	6	6	6	6	6	6	6	6	6	6	30	12	18	12	6	6	6	6
FUP 3	100	1940	76	female	1	>5 years	6	6	6	6	5	5	6	5	5	5	5	5	28	12	15	10	5.6	6	5	5
FUP 3	101	1964	52	male	1	<2 months	6	6	6	6	6	6	6	6	6	6	6	6	30	12	18	12	6	6	6	6
FUP 3	102	1969	47	female	1	1-5 years	6	5	6	6	5	6	6	5	5	5	6	6	28	12	15	12	5.6	6	5	6
FUP 3	103	1931	85	female	Combined (with others)	>5 years	6	6	6	6	6	6	6	6	6	6	6	6	30	12	18	12	6	6	6	6
FUP 3	104	1959	57	male	Combined (with others)	>5 years	6	5	5	6	6	6	6	6	6	6	6	6	28	12	18	12	5.6	6	6	6
FUP 3	105	1943	73	female	2	>5 years	5	5	5	5	5	5	5	6	6	6	5	5	25	10	18	10	5	5	6	5
FUP 3	106	1947	69	male	2	1-5 years	6	5	5	5	5	6	5	5	6	6	5	5	27	10	17	10	5.4	5	5.66667	5
FUP 3	107	1931	85	female	2	1-5 years		4	6	5	4	4	6	5	5	4	6	4		11	14	10		5.5	4.66667	5
FUP 3	108	1970	46	male	1	1-5 years	6	5	6	5	6	5	6	5	6	5	5	5	28	11	16	10	5.6	5.5	5.33333	5
FUP 3	109	1953	63	female	2	>5 years	6	5	6	5	5	5	5	6	6	6	5	5	27	10	18	10	5.4	5	6	5
FUP 3	110	1962	54	female	2	>5 years	6	6	6	5	6	5	6	5	6	5	5	6	29	11	16	11	5.8	5.5	5.33333	5.5
FUP 3	111	1947	69	female	1	<2 months	6	6	6	6	5	6	6	6	6	6	6	6	29	12	18	12	5.8	6	6	6
FUP 3	112			male	Combined (with others)	>5 years	6	5	6	6	5	5	6	6	6	6	6	5	27	12	18	11	5.4	6	6	5.5
FUP 3	113	1958	58	female	1	>5 years	6	6	6	6	5	5	5	6	6	6	5	5	28	11	18	10	5.6	5.5	6	5
FUP 3	114			female	1	>5 years	5	5	5	5	5	5	5	5	5	5	5	5	25	10	15	10	5	5	5	5
FUP 3	115	1964	52	male	1	>5 years	6	6	6	6	5	6	6	6	6	6	6	6	29	12	18	12	5.8	6	6	6
FUP 3	116	1978	38	male	1	>5 years	6	5	5	6	4	5	6	5	6	6	6	6	25	12	17	12	5	6	5.66667	6
FUP 3	117	1997	19	male	2	<1 year	5	5	6	5	4	5	5	5	5	4	5	5	25	10	14	10	5	5	4.66667	5
FUP 3	118	1934	82	female	1	>5 years	6	6	6	6	6	6	6	6	6	6	6	6	30	12	18	12	6	6	6	6
FUP 3	119	1954	62	female	1	>5 years	6	6	5	6	6	6	5	6	6	6	5	6	29	11	18	11	5.8	5.5	6	5.5
FUP 3	120	1950	66	male	Combined (with others)	<1 year	6	6	6	6	6	6	6	6	6	6	6	6	30	12	18	12	6	6	6	6
FUP 3	121	1947	69	female	1	<1 year	6	6	6	6	6	6	6	6	6	6	6	6	30	12	18	12	6	6	6	6
FUP 3	122	1959	57	male	Combined (with others)	<1 year	5	5	6	6	6	6	6	6	6	6	5	5	28	12	18	10	5.6	6	6	5
FUP 3	123	1954	62	female	1	1-5 years	6	6	6	6	6	6	6	6	6	6	6	6	30	12	18	12	6	6	6	6
FUP 3	124	1920	96	female	1	>5 years	6	6	6	6	5	5	5	5	6	6	6	6	28	11	17	12	5.6	5.5	5.66667	6
FUP 3	125	1942	74	male	Combined (with others)	>5 years	6	5	6	6	5	5	6	6	6	6	6	6	27	12	18	12	5.4	6	6	6
FUP 3	126				1	1-5 years	4	5	5	5	3	4	5	4	5	3	4	5	21	10	12	9	4.2	5	4	4.5
FUP 3	127	1931	85		1	>5 years	6	6	6	6	6	6	6	6	6	6	6	6	30	12	18	12	6	6	6	6
FUP 3	128	1947	69	male	2	>5 years	6	5	6	6	4	5	6	5	6	6	5	5	26	12	17	10	5.2	6	5.66667	5
FUP 3	129	1969	47	female	1	>5 years	5	5	5	5	5	6	6	6	6	6	6	6	26	11	18	12	5.2	5.5	6	6
FUP 3	130	1942	74	male	2	<1 year	6	5	6	6	5	5	6	5	6	6	6	6	27	12	17	12	5.4	6	5.66667	6
FUP 3	131	1940	76	male	2	>5 years	6	5	6	5	5	6	6	6	6	6	5	6	28	11	18	11	5.6	5.5	6	5.5
FUP 3	132	1954	62	male	2	>5 years	5	5	5	6	5	5	6	5	6	6	6	6	25	12	17	12	5	6	5.66667	6
FUP 3	133	1964	52	male	2	>5 years	6	6	5	6	5	6	6	6	6	6	5	6	28	12	18	11	5.6	6	6	5.5
FUP 3	134	1961	55	female	Combined (with others)	<2 months	5	5	5	6	5	5	5	5	6	5	5	5	25	11	16	10	5	5.5	5.33333	5
FUP 3	135	1974	42	female	2	>5 years	6	5	6	6	5	6	6	6	6	6	5	5	28	12	18	10	5.6	6	6	5
FUP 3	136	1958	58	male	1	1-5 years	6	5	5	6	6	5	6	5	5	5	5	6	27	12	15	11	5.4	6	5	5.5
FUP 3	137	1961	55	male	1	>5 years	6	5	5	5	5		6	6	6	5	5	5		11	17	10		5.5	5.66667	5
FUP 3	138	1955	61	female	1	>5 years	6	6	6	6	6	6	6	6	6	6	6	6	30	12	18	12	6	6	6	6
FUP 3	139	1972	44	male	1	>5 years	6	6	6	6	6	6	6	6	6	6	6	6	30	12	18	12	6	6	6	6
FUP 3	140	1978	38	male	1	>5 years	6	5	5	6	4	5	6	6	6	6	6	6	25	12	18	12	5	6	6	6
FUP 3	141	1934	82	male	1	<2 months	6		6	6	6	6	6	6	6	6	6	6		12	18	12		6	6	6
FUP 3	142	1955	61	male	Combined (with others)	>5 years	6	5	6	6	5	5	6	5	6	6	6	6	27	12	17	12	5.4	6	5.66667	6
FUP 3	143	1945	71	female	2	>5 years	6	6	6	6	6	6	6	6	6	6	6	6	30	12	18	12	6	6	6	6
FUP 3	144	1934	82	male	2	>5 years	5	5	5	5	5	5	5	5	5	5	5	5	25	10	15	10	5	5	5	5
FUP 3	145	1958	58	female	1	>5 years	6	6	6	6	6	6	6	6	6	6	6	6	30	12	18	12	6	6	6	6
FUP 3	146	1944	72	male	1	>5 years	6	6	6	6	6	6	6	6	6	6	6	6	30	12	18	12	6	6	6	6
FUP 3	147	1944	72	male	1	<1 year	6	5	6	5	5	6	6	6	5	6	5	5	28	11	17	10	5.6	5.5	5.66667	5
FUP 3	148	1977	39	female	Combined (with others)	>5 years	6	6	6	6	6	6	6	6	6	6	6	6	30	12	18	12	6	6	6	6
FUP 3	149	1941	75	female	1	1-5 years	5	5	6	6	5	6	6	6	5	5	6	5	27	12	16	11	5.4	6	5.33333	5.5
FUP 3	150	1949	67	male	Combined (with others)	<2 months	5	5	5	5	5	5	5	5	5	5	5	5	25	10	15	10	5	5	5	5
FUP 3	151	1942	74	male	1	1-5 years	6	5	6	6	6	6	6	6	6	6	6	6	29	12	18	12	5.8	6	6	6
FUP 3	152	1935	81	female	1	1-5 years	6	6	6	6	6	6	6	6	6	6	6	6	30	12	18	12	6	6	6	6
FUP 3	153	1955	61	female	1	<2 months	6	6	6	6	6	6	6	6	6	6	6	6	30	12	18	12	6	6	6	6
FUP 3	154	1995	21	female	Combined (with others)	<2 months	6	6	6	6	6	6	6	6	6	6	6	6	30	12	18	12	6	6	6	6
FUP 3	155	1999	18	female	1	<1 year	6	6	6	6	5	6	6	6	6	6	6	6	29	12	18	12	5.8	6	6	6
FUP 3	156	1942	74	female	1		6	6	6	6	5	6	6	6	6	6	6	6	29	12	18	12	5.8	6	6	6
FUP 3	157	1959	57	male	1	1-5 years	6	6	6	6	5	6	6	5	6	5	6	6	29	12	16	12	5.8	6	5.33333	6
FUP 3	158	1972	44	female	1	>5 years	6	5	6	6	5	6	6	6	6	6	5	6	28	12	18	11	5.6	6	6	5.5
FUP 3	159	1956	60	male	1	1-5 years	6	6	6	6	5	6	6	5	6	6	6	6	29	12	17	12	5.8	6	5.66667	6
FUP 3	160	1969	47	female	1	<2 months	6	6	6	6	5	6	5	6	6	6	5	5	29	11	18	10	5.8	5.5	6	5
FUP 3	161	1967	49	female	1	>5 years	5	5		6	6	6	6	6	6	6	6	6		12	18	12		6	6	6
